# Supplementary material for: Strigolactone and abscisic acid synthesis and signaling pathways are enhanced in the wheat oligo-tillering mutant ot1
Source: Mol Breed. 2024 Feb 2;44(2):12. doi: 10.1007/s11032-024-01450-3 (PMC10837411; doi:10.1007/s11032-024-01450-3)
Supplement: Supplementary file 2 — Supplementary file2 (XLSX 313 KB) [file 11032_2024_1450_MOESM2_ESM.xlsx]

## Sheet: TableS1
Table S1 Primers used for reverse transcription quantitative PCR (RT-qPCR) assays
Name	ID	Forward primer (5’-3’)	Reverse primer (5’-3’)	Used for
TaActin		ATGGAAGCTGCTGGAATCCAT	CCTTGCTCATACGGTCAGCAATAC	qRT-PCR endogenous control
D27-7A	TraesCS7A03G1015100	CCTTGCGTGGGTGGAAGCTCCGC	CGTAGCTCCTCTTCATCGCGG	Expression analysis
D17-2B	TraesCS2B03G1103600	CGGAGCCAGACACGCTGTCGTC	CGTACCGTGCGGCGTAGTGG
D17-2D	TraesCS2D03G0930600	ATGGCGGTATGCGCGATCGCA	GCGGGACGTGGAGGCTAGGGG
D10-3A	TraesCS3A03G0694300	GGACAAGTAACACAGACCAGCC	CACCGACCTGAATTCATTTCTC
D14-4A	TraesCS4A03G0090700	ATGCTCCGGTCCACGCATCCC	TGAACACGCTCTGGCAGACGTGC
D14-4B	TraesCS4B03G0690300	GGACGCCTACGTGGACGACCTC	TGCGGAGCGCGTCGAGGATGGA
D53-A	TraesCS5A03G0424100	CCCTAGTAGCAGTAAGCTGGC	CAACCAGAGTACACAGAAGTT
D53-B	TraesCS5B03G0419600	TGTGTCAGTAAGCGGAAGCTG	TCGATCGCTCCGTCAACCAAT
D53-D	TraesCS5D03G0392500	CCTGGGTTTGGTCGACGGAGA	CCTAGCACGTTGCTCAGCTCT
CKX9-A	TraesCS1A03G0609600	AGAGTTCTCTACTTAGATTTCA	TTGAGATAGTAGTGCATGGAT
CKX9-B	TraesCS1B03G0704000	CCAGATGAGGAAGTTTTCTAT	CTTTCCACTCGGGTTCTGTGGC
CKX9-D	TraesCS1D03G0579400	CAAAGCAAGTATTGGGGTGAG	CCTGGAGCTAGGATTGCCAGT
ABA1-A	TraesCS2A03G0784800	TCAGGGATGAACAGAGGACA	CGGTCAAATAGAAACCCTTAT
ABA1-B	TraesCS2B03G0871900
ABA1-D	TraesCS2D03G0723400
ABA2-A	TraesCS5A03G1097500	GGGTCTCACCAAGAGTGTGG	AAATGCGGCATGGAGAGCGC
ABA2-B	TraesCS5B03G1164800
ABA2-D	TraesCS5D03G1055100
ABA3-A	TraesCS7A03G1139900	TTGCCAGATGATCAACCTAC	GACTTGATCACCTGCCCCGC
ABA3-B	TraesCS7B03G1002800
ABA3-D	TraesCS7D03G1086000
ABA4-A	TraesCS3A03G0089400	TGCCTGGCATTGTGAGGATG	CCGAATGCCTGGTCTCGATG
ABA4-B	TraesCS3B03G0090200
ABA4-D	TraesCS3D03G0066500
NCED3-A	TraesCS5A03G0898000	CCGTGGCCCAAGGTGTCCGG	GGCCCTCGCCGTACTCGAAC
NCED3-B	TraesCS5B03G0943700
NCED3-D	TraesCS5D03G0859900
PP2Cs-A	TraesCS3A03G1186600	CCCGGCGACAGATCCTTCTG	TCCCTTTCGACAGCGCTAGC
PP2Cs-B	TraesCS3B03G0718700
PP2Cs-D	TraesCS3D03G0584600
PP2Cs5-A	TraesCS5A03G0486100	CGGCGACGAGTGCCTGATCC	GCGCACCACCTGTCTCTGCCC
PP2Cs5-B	TraesCS5B03G484700
PP2Cs5-D	TraesCS5D03G0449300
PYL	TraesCS4A03G0235000	ACCCGCGTGTTCATCGACAC	CGGTCTTGGCCAGCGACTGG
TaPIN9-A	TraesCS3A03G0793700	CCTGCTGCACATTGCTGTTG	CAGCGTACACAAATGAAGTC
TaPIN9-B	TraesCS3B03G914800
TaPIN9-D	TraesCS3D03G0733000
TB1-A	TraesCS4A03G0702300	TCGTCCATGCCGAGCGAAGC	TCCCATTGCTGCTCCAGCTG
TB1-B	TraesCS4B03G0092100
TB1-D	TraesCS4D03G0066700
TN1	TraesCS6B03G0028500	GGCATGGCGAGAGCGGGAGT	GCATGGCGAGGAAGGCGACATT
IPA1-A	TraesCS7A03G0567100	AACGAACGCCGGAGGAAGGCA	TCCCGCACGCTGCTCGGAACT
IPA1-B	TraesCS7B03G0393600	GGGCTTCGATGGCCACCCTGC	CCACCCCAGGGGCTCACTGGG
IPA1-D	TraesCS7D03G0548900	ACACGCTACGGGCGACTCGCC	ATCCGGTAGCCTGGTCGAGCG

## Sheet: TableS2
Table S2 Sequencing data summary statistics
Sample	Raw_bases	Raw_reads	Clean_bases	Clean_reads	GC content (%)	Q30 (%)
GS-WT-1	13492724400	89951496	13243630226	89948970	0.528	0.92
GS-WT-2	12953495700	86356638	12737125660	86354498	0.529	0.896
GS-WT-3	13161588300	87743922	12929609608	87741624	0.531	0.921
GS-M-1	14732838000	98218920	14374306792	98214938	0.528	0.931
GS-M-2	12808779300	85391862	12555669610	85389562	0.527	0.921
GS-M-3	13221048000	88140320	12958887376	88137442	0.526	0.926
JS-WT-1	13434949500	89566330	13145593348	89562294	0.53	0.924
JS-WT-2	14749470000	98329800	14415410202	98327050	0.532	0.928
JS-WT-3	13583234100	90554894	13304263800	90551988	0.532	0.925
JS-M-1	14069965500	93799770	13791905920	93797686	0.528	0.913
JS-M-2	14389935900	95932906	14093005544	95930412	0.531	0.926
JS-M-3	15359447700	102396318	15052635894	102393862	0.53	0.924
GS:re-greening stage; JS:jointing stage

## Sheet: TableS3
Table S3 Differentially expressed genes (DEGs) between ot1 and the wild-type (WT) at the regreening stage
Gene_id
TraesCS2A03G1324400
TraesCS7A03G0084400
TraesCS1B03G0776400
TraesCS6A03G1021500LC
TraesCS3D03G0140500
TraesCS7A03G0103300
TraesCS6A03G1019000
TraesCS2A03G1337300
TraesCS2A03G0391000
TraesCS7A03G0084000LC
TraesCS1B03G1242900LC
TraesCS6A03G0040500
TraesCS7A03G0105200
TraesCS6A03G1016700
TraesCS5D03G0652100
TraesCS1D03G0750400LC
TraesCS3B03G0894400LC
TraesCS3B03G0894300
TraesCS2B03G1305800
TraesCS6A03G1016500
TraesCS6A03G1013800
TraesCS6A03G1021000
TraesCS1A03G0503900
TraesCS5D03G0068800LC
TraesCS7D03G0591000
TraesCS7A03G0103400
TraesCS7A03G0103600
TraesCS6B03G0269500
TraesCS6A03G1031700
TraesCS7A03G1301400LC
TraesCS4D03G0556500
TraesCS7A03G0103500
TraesCS7A03G1301300LC
TraesCS6A03G1024800
TraesCS1A03G0257200
TraesCS7A03G0104700
TraesCS6A03G1016300
TraesCS1A03G0163200
TraesCSU03G0040400LC
TraesCS5B03G0279700LC
TraesCS6B03G0104100
TraesCS4B03G0051800
TraesCS7B03G0224600LC
TraesCS1B03G0133200LC
TraesCS5D03G0639400
TraesCS1D03G0244200
TraesCS6A03G1032400
TraesCS5D03G0068700LC
TraesCS6B03G0104200
TraesCS6A03G1027000
TraesCS6B03G0100800
TraesCS6B03G1086300LC
TraesCS1A03G0513200
TraesCS2D03G1126200
TraesCS3B03G0304400
TraesCS3D03G0559700
TraesCS3A03G0268800
TraesCS1A03G0277800LC
TraesCS3D03G0102200
TraesCS2B03G1110300
TraesCS6A03G1037100
TraesCS3A03G0333300LC
TraesCS4A03G0000800
TraesCS3A03G0935100
TraesCS2A03G1112300LC
TraesCS2B03G1292000
TraesCS5D03G0625800
TraesCS6B03G1250200
TraesCS4A03G0739900
TraesCS4B03G0412800
TraesCS2D03G1298400LC
TraesCS7A03G0105300
TraesCS2B03G0837200
TraesCS6A03G1036000
TraesCS3B03G1032600LC
TraesCS1B03G0448400LC
TraesCS7A03G0103000
TraesCS7A03G0105100
TraesCS1A03G0174100
TraesCS3B03G1199200LC
TraesCS1D03G0268000LC
TraesCS4B03G0288800LC
TraesCS7A03G1157800
TraesCS7A03G0604100
TraesCS7D03G0097200
TraesCS2A03G1035900
TraesCS2A03G0370900LC
TraesCS3B03G1092000LC
TraesCS3B03G0976100LC
TraesCS2B03G1200100
TraesCS3B03G1294800
TraesCS2B03G1273900
TraesCS2A03G1330600
TraesCS2B03G1409000
TraesCS1B03G1230500
TraesCS4A03G0740000
TraesCS7A03G0321500LC
TraesCS2D03G0640200
TraesCS1A03G0570200LC
TraesCS7D03G0989300LC
TraesCS2A03G0574200
TraesCS5A03G0663000LC
TraesCS3A03G1120400LC
TraesCS2D03G0362800LC
TraesCS3A03G0158100
TraesCS6A03G1033100
TraesCS2B03G1200000
TraesCS1A03G1085100
TraesCS3B03G0375900
TraesCS7A03G1053300
TraesCS7A03G0102600
TraesCS6A03G1018000LC
TraesCS5A03G1232300LC
TraesCS3A03G0156200LC
TraesCS1B03G0211200
TraesCS5D03G0420300LC
TraesCS2D03G1326400LC
TraesCS2B03G1272900
TraesCS6B03G0104400
TraesCS7A03G0082700
TraesCS3B03G1032800LC
TraesCS2B03G0049700LC
TraesCS3B03G0851700
TraesCS2B03G1573500LC
TraesCS3B03G1286500LC
TraesCS6B03G0103900
TraesCS7A03G0989600LC
TraesCS6A03G1024900
TraesCS2D03G0610400
TraesCS5D03G0640400
TraesCSU03G0204100
TraesCS4D03G0035100
TraesCS7A03G0102900LC
TraesCS3A03G0675000
TraesCS2B03G1464500LC
TraesCS7B03G1115300
TraesCS5D03G0640300LC
TraesCS6A03G1019400
TraesCS1A03G0334300LC
TraesCS7A03G0084700
TraesCS2B03G0931400
TraesCS6A03G0013300
TraesCS1D03G0534700
TraesCS4B03G0667300
TraesCS4D03G0844600LC
TraesCS4B03G0050900
TraesCS5D03G0627400LC
TraesCS6D03G0069100LC
TraesCS3A03G1121000LC
TraesCS3A03G0718600LC
TraesCS2B03G1473400
TraesCS6B03G1102600LC
TraesCS6B03G0114400LC
TraesCS6B03G0098700
TraesCS2A03G0080200
TraesCS6A03G1032100
TraesCS1D03G0787300
TraesCS1D03G0049600
TraesCS7A03G0437300LC
TraesCS7A03G0084200
TraesCS3B03G1032700LC
TraesCS3D03G0232900
TraesCS2D03G0180700LC
TraesCS5A03G0246900LC
TraesCSU03G0220500
TraesCS3A03G0861000LC
TraesCS3D03G1009100
TraesCS7A03G0079700
TraesCS6B03G0104600
TraesCS2B03G1555100
TraesCS6B03G0050400LC
TraesCS5D03G0639600
TraesCS1D03G0415200
TraesCS7A03G0092900
TraesCS7D03G0450100
TraesCS1A03G0462400
TraesCS7B03G0883900LC
TraesCS7B03G0434200
TraesCS2A03G0999700
TraesCS7B03G0898700
TraesCS1D03G0523300
TraesCS5D03G0127200
TraesCS4B03G0168000
TraesCS7A03G0156400LC
TraesCS6D03G0551600
TraesCS3B03G0348200
TraesCS2A03G0684200
TraesCS2D03G0495300LC
TraesCS1A03G0415900LC
TraesCS5B03G0013200LC
TraesCS2A03G0987900LC
TraesCS1A03G0817100
TraesCS2B03G1379000
TraesCS6A03G1018400
TraesCS1A03G0503100
TraesCS7B03G0432700
TraesCS7A03G0863300
TraesCS1A03G0542500
TraesCS7B03G0504700LC
TraesCS5D03G0880500
TraesCS3B03G0550200LC
TraesCS4D03G0035200
TraesCS6B03G0487200
TraesCS6A03G1013500
TraesCS4D03G0598100LC
TraesCS4D03G0111200
TraesCS2B03G1201600
TraesCS3D03G1055800
TraesCS3B03G1294700
TraesCS2A03G1335800
TraesCS7B03G0403400
TraesCS2A03G1331800
TraesCS3D03G0037900
TraesCS2D03G0036900
TraesCS2B03G1485600
TraesCS4A03G0618600
TraesCS2A03G0131400
TraesCS1A03G0229000
TraesCS7D03G0872700
TraesCS5B03G0932300LC
TraesCS1D03G0049500
TraesCS2D03G0314100
TraesCS3B03G0641100LC
TraesCS2B03G1378300LC
TraesCS5D03G0253100
TraesCS6D03G0274400
TraesCS4A03G0739100
TraesCS2B03G1308300LC
TraesCS7D03G0882900
TraesCS3A03G0568000LC
TraesCS6A03G0786000
TraesCS3A03G0567800LC
TraesCS4B03G0288900LC
TraesCS7D03G1113700
TraesCS7A03G0073000
TraesCS1A03G0790600
TraesCS2B03G1333400
TraesCS6B03G1110200LC
TraesCS2D03G0311700LC
TraesCS2B03G0503000LC
TraesCS7B03G0073300
TraesCS6B03G0104500
TraesCS2A03G0254000LC
TraesCS2A03G1334200
TraesCS1D03G0756500
TraesCS2D03G1054600
TraesCS4A03G0789600
TraesCS2A03G1112400LC
TraesCS2D03G0362600LC
TraesCS1D03G0787400
TraesCS5A03G0009300
TraesCS6A03G1022000LC
TraesCS5D03G1062900
TraesCS5B03G0911500
TraesCS7A03G0147000
TraesCS7A03G0405600
TraesCS5D03G0693000
TraesCS6D03G0912800
TraesCS6A03G1017300
TraesCS4A03G0809900LC
TraesCS1A03G0099800
TraesCS5A03G1304200LC
TraesCS2D03G1031100LC
TraesCS1D03G0797700
TraesCS3D03G0347400
TraesCS2B03G1403500
TraesCS4A03G0739500
TraesCS6B03G0096700
TraesCS2A03G0085500
TraesCS1A03G0489300
TraesCS5A03G0958500
TraesCS3D03G1113300LC
TraesCS2B03G1096500
TraesCS7A03G0240600
TraesCS4A03G1140300
TraesCS4D03G0118100
TraesCS5A03G0966200LC
TraesCS6B03G0478900
TraesCS1B03G0249300
TraesCS3D03G0516200
TraesCSU03G0371800LC
TraesCS6D03G0107800LC
TraesCS1B03G1226100
TraesCS6D03G0568000LC
TraesCS2B03G0602000LC
TraesCS5D03G1172900
TraesCS4D03G0036200
TraesCS1B03G0923400LC
TraesCS2B03G1271700
TraesCS2B03G0178500
TraesCS4B03G0738000
TraesCS7A03G1161200
TraesCS2B03G0500000LC
TraesCS5A03G0684600
TraesCS2B03G0049800LC
TraesCS2B03G1466000
TraesCS3A03G0134400LC
TraesCS4D03G0530900
TraesCS4B03G0745700
TraesCS2D03G0698400
TraesCS2A03G0364100LC
TraesCS2D03G1107700
TraesCS3D03G1000500LC
TraesCS2B03G0306700
TraesCS6A03G1036300LC
TraesCS2D03G0080400
TraesCS5B03G1329500
TraesCS7A03G0415200
TraesCS7A03G1360800
TraesCS3B03G0946300
TraesCS2D03G0455400
TraesCSU03G0007200LC
TraesCS3D03G0606900
TraesCS1A03G0262400
TraesCS3D03G1160600
TraesCS1A03G0554700
TraesCS1D03G0534600
TraesCS5A03G0518200LC
TraesCS2B03G0888100
TraesCS6B03G1159200LC
TraesCS4B03G0202500
TraesCS2D03G1121600
TraesCS4D03G0035300
TraesCS7B03G0783400
TraesCS3A03G1141700
TraesCS3D03G1090700LC
TraesCS1A03G0869900
TraesCS3B03G0434600
TraesCS7D03G1246000LC
TraesCSU03G0503100LC
TraesCS3B03G1091900LC
TraesCS6A03G1021600LC
TraesCS4B03G0052000
TraesCS3D03G0265800
TraesCS4A03G0991700
TraesCS3A03G0642400LC
TraesCS6A03G0071800
TraesCS7B03G0558200
TraesCS3A03G0770000LC
TraesCS7B03G0280600
TraesCS4D03G0269400
TraesCS6A03G1021700LC
TraesCS5B03G0256900
TraesCS3A03G0398000LC
TraesCS2D03G1258200
TraesCS4A03G0739700
TraesCS7B03G1341500
TraesCS1A03G0577700
TraesCS6A03G0746100
TraesCS1B03G0294500LC
TraesCS3D03G0041500LC
TraesCS2D03G0921900
TraesCS2B03G1538600
TraesCS5D03G0736600
TraesCS4A03G0665200
TraesCS2D03G1275400LC
TraesCS4A03G0430600LC
TraesCS3B03G1319800
TraesCS3D03G0237300
TraesCSU03G0224100LC
TraesCS5D03G1172700
TraesCS3D03G1000200
TraesCS6B03G0026800
TraesCS5A03G0115800LC
TraesCS5B03G0137900
TraesCS3A03G0916300LC
TraesCS5A03G0117500LC
TraesCS3D03G1065000
TraesCS2B03G1100800
TraesCS4D03G0656000
TraesCS1B03G0234600LC
TraesCS6A03G0318900
TraesCS2D03G0415300
TraesCS4A03G0739800
TraesCS5D03G0640500
TraesCS6A03G0015300
TraesCS7A03G0989900
TraesCS2B03G0990100
TraesCS4A03G0051300
TraesCS6B03G0183000LC
TraesCS2D03G0925700
TraesCS2B03G1558600
TraesCS4B03G0461600LC
TraesCS6B03G0119000
TraesCS7A03G0469500
TraesCS2D03G1275300LC
TraesCS7D03G0453400
TraesCS1B03G0094800LC
TraesCS7A03G0663900LC
TraesCS4A03G0772300LC
TraesCS2A03G1032900
TraesCS1A03G0400100LC
TraesCS5A03G1199100
TraesCS4A03G1014700
TraesCS4B03G0806400
TraesCS1D03G0640800
TraesCS7D03G0450000
TraesCS1D03G0006800
TraesCS7D03G1061900LC
TraesCS6A03G0830400LC
TraesCS5D03G0712800
TraesCS3A03G1217600
TraesCS2D03G0972300
TraesCS2A03G1202300
TraesCS3D03G1120400LC
TraesCS3A03G0081800
TraesCS6B03G0810100
TraesCS4A03G1176200LC
TraesCS6A03G1015900LC
TraesCS3B03G0879200LC
TraesCS5B03G0292800LC
TraesCS5D03G0671000
TraesCS7D03G0844400LC
TraesCS7A03G0156300
TraesCS5A03G0239800
TraesCS7D03G1238500
TraesCS6D03G0848300
TraesCS2D03G0228400
TraesCS1D03G0129500
TraesCSU03G0159900
TraesCS1A03G0415700
TraesCS1B03G0258000
TraesCS1B03G0645800
TraesCS4A03G0235000
TraesCS5B03G0279800
TraesCS4D03G0784600
TraesCS6D03G0291300
TraesCS7D03G0860400
TraesCS4B03G0042700
TraesCS6A03G0189500LC
TraesCS2B03G1536600
TraesCS2A03G0296100
TraesCS5B03G1313200
TraesCS7A03G0627600LC
TraesCS2B03G1405900
TraesCS3A03G1134200
TraesCS7B03G0975200LC
TraesCS4A03G0877600LC
TraesCS2B03G0063200LC
TraesCS2A03G1047100LC
TraesCS4D03G0474200LC
TraesCS1A03G0122000
TraesCS1D03G0390500
TraesCS3A03G0663900
TraesCS3D03G0606700
TraesCS3A03G1134100
TraesCS5A03G0533900
TraesCS3A03G1104800LC
TraesCS4A03G0749800
TraesCS7B03G1036500LC
TraesCS3A03G0064900
TraesCS7D03G0624400LC
TraesCS4B03G0958900
TraesCS2A03G1086900
TraesCS5D03G0125800
TraesCS3B03G1203600LC
TraesCS4B03G0933400
TraesCS3A03G0049400
TraesCS2D03G0988800
TraesCS4D03G0097100
TraesCS6B03G0109000LC
TraesCS7A03G0296100LC
TraesCS1A03G0542400
TraesCS3D03G0268800
TraesCS6A03G0750200
TraesCS1A03G0138000
TraesCS4D03G0118000
TraesCS7A03G0405500LC
TraesCS5A03G0043700
TraesCS2B03G1469100
TraesCS2A03G0123600
TraesCS4B03G0184500
TraesCS5D03G0791100
TraesCS5D03G0170500
TraesCS7A03G1149100
TraesCS1D03G0770000LC
TraesCS5B03G1139900
TraesCS6D03G0277500LC
TraesCS6A03G0011900
TraesCS2D03G1302200
TraesCS5D03G0980700
TraesCS5A03G0009700
TraesCS6A03G0776100LC
TraesCS2A03G1323100
TraesCS5B03G0985700LC
TraesCS4D03G0025500
TraesCS3B03G0971400
TraesCS5A03G0340000LC
TraesCS3B03G0295500LC
TraesCS7D03G0566700LC
TraesCS4A03G0833600
TraesCSU03G0317600LC
TraesCS7D03G0666300LC
TraesCS5D03G1020700LC
TraesCS5B03G0106700
TraesCS7B03G1303000
TraesCS7A03G0906700LC
TraesCSU03G0370100
TraesCS6A03G0178900
TraesCS3D03G0998700
TraesCS7D03G0923300
TraesCS5D03G0851200LC
TraesCS2D03G0264900
TraesCS3A03G0916400LC
TraesCS4D03G0025300
TraesCS3D03G1145700
TraesCS2B03G1006200
TraesCS3B03G0355600
TraesCS6A03G0213300LC
TraesCS5A03G1166200LC
TraesCS3A03G0730500LC
TraesCS7D03G0620600
TraesCS3B03G0245800LC
TraesCS6A03G1036200
TraesCS1D03G0726500
TraesCS1A03G0163300
TraesCS2A03G0857600
TraesCS1A03G0822300
TraesCS1A03G0222100
TraesCS1A03G0334400LC
TraesCS4A03G0657600
TraesCS6B03G1049300LC
TraesCS4A03G0290400LC
TraesCS6B03G0101700
TraesCS4A03G0366400LC
TraesCS1B03G0912300LC
TraesCS2A03G0163000
TraesCS3B03G0757500
TraesCS6B03G0105700LC
TraesCS4A03G0822400
TraesCS2A03G1032800LC
TraesCS2D03G1186300LC
TraesCS7A03G0300800
TraesCS3D03G0294800
TraesCS7D03G1299600
TraesCS3B03G0046200
TraesCS5B03G1292000LC
TraesCS5B03G1172600LC
TraesCS3B03G0347600
TraesCS2D03G0128500
TraesCS1D03G0958400
TraesCS5B03G0870700
TraesCS6B03G0076600
TraesCS7A03G0235500
TraesCS4A03G0729200LC
TraesCS7B03G0618900LC
TraesCS6B03G1281700
TraesCS1D03G0523200
TraesCS2D03G0094800LC
TraesCS3B03G1329900
TraesCS2A03G0364000LC
TraesCS7D03G0829400LC
TraesCS4A03G1252200
TraesCS6D03G0708800
TraesCS2D03G0230300
TraesCS5B03G0595000LC
TraesCS5A03G0224200LC
TraesCS1B03G0861800
TraesCS6B03G0956800LC
TraesCS4A03G0365900LC
TraesCS1A03G0366500LC
TraesCS2B03G0659000LC
TraesCS3D03G0318800LC
TraesCS6D03G0082800
TraesCS2A03G0146700
TraesCS5A03G1250600
TraesCS5D03G0615400
TraesCS2A03G1065900
TraesCS6D03G0758100LC
TraesCS7B03G1124600LC
TraesCS7D03G0403500
TraesCS6B03G0415600
TraesCS6D03G0277400LC
TraesCS3D03G0231000LC
TraesCS7D03G0091900
TraesCS2B03G0950400
TraesCS4B03G0933600
TraesCS3A03G0831900LC
TraesCS4B03G0114100
TraesCS3A03G0134500
TraesCS2B03G1348700
TraesCS2D03G0834100
TraesCS6D03G0616200LC
TraesCS7A03G1125900
TraesCS7D03G0523400
TraesCS3D03G1000600
TraesCS3D03G1048800
TraesCS2D03G0050700
TraesCS4A03G0720100LC
TraesCS7A03G0545000
TraesCS2B03G1501400LC
TraesCS2D03G1145000
TraesCS4A03G0920100
TraesCS7B03G0176500LC
TraesCS3A03G0359800
TraesCS4B03G0814800
TraesCS3A03G0663800
TraesCS1A03G0895700LC
TraesCS2B03G1373700
TraesCS7D03G1103800
TraesCS2A03G0787500
TraesCS2B03G1319900LC
TraesCS6B03G1250000LC
TraesCS7A03G0086400
TraesCS7A03G0323500LC
TraesCS4A03G0834700LC
TraesCS7A03G0070300LC
TraesCS5B03G1015600LC
TraesCSU03G0110400
TraesCS5D03G0433800
TraesCS1B03G0632500LC
TraesCS3A03G0268600LC
TraesCS4A03G0110400
TraesCS5D03G0471500
TraesCS1B03G0275800LC
TraesCS7B03G0293700
TraesCS2B03G0049600
TraesCS1D03G0580300
TraesCS5A03G0830200
TraesCS4B03G0861900
TraesCS5D03G0746400LC
TraesCS4B03G0140700
TraesCS4B03G0053200
TraesCS1A03G0787800
TraesCS7B03G0737900
TraesCS5A03G0390800LC
TraesCS6D03G0480500
TraesCS6B03G0056300LC
TraesCS5A03G0647200
TraesCS6B03G0969000
TraesCS7D03G0326100LC
TraesCS5D03G1126800
TraesCS2B03G0514200
TraesCS7A03G1147100
TraesCSU03G0213200
TraesCS2B03G1536500
TraesCS4B03G0785200LC
TraesCS4D03G0555300LC
TraesCS6B03G0100700
TraesCS1A03G0629300LC
TraesCS3B03G0257800LC
TraesCS2D03G0896600LC
TraesCS2A03G0014900LC
TraesCS6D03G0277700LC
TraesCS2B03G0850600LC
TraesCS3B03G1176400LC
TraesCS7A03G0774600LC
TraesCS4B03G0659900LC
TraesCS7D03G0624100
TraesCS3A03G0439600
TraesCS2D03G0145400
TraesCS3A03G0229200
TraesCS7B03G1302900LC
TraesCS1B03G0478400LC
TraesCS2D03G1224700
TraesCS2A03G0162700LC
TraesCS1D03G0989700
TraesCS2D03G0416100
TraesCS2D03G0645200
TraesCS1D03G0639400
TraesCS5B03G1147400
TraesCS5A03G0935200
TraesCS2B03G0811800
TraesCS2B03G0528100
TraesCS3A03G0262400
TraesCS2B03G0386600LC
TraesCS5D03G0682300LC
TraesCS1D03G1003800LC
TraesCS1A03G0445900
TraesCS3B03G0354000
TraesCS7A03G0994600
TraesCS3B03G0313800LC
TraesCS7A03G0341800
TraesCS3A03G0306900
TraesCS6D03G0293600LC
TraesCS4A03G1074200
TraesCS2D03G0681700
TraesCS6D03G0830000
TraesCS1B03G1254300
TraesCS7D03G0128800
TraesCS5B03G0129300LC
TraesCS7A03G1007400LC
TraesCS1B03G0705900
TraesCS3D03G0963200
TraesCS4B03G0933500
TraesCS6D03G0228500
TraesCS4D03G0786100
TraesCS5A03G0821900
TraesCS2B03G1339500
TraesCS2A03G1032100
TraesCS4A03G0330100
TraesCS5A03G0009500
TraesCS4D03G0135000
TraesCS5D03G0894900
TraesCS3A03G0539000LC
TraesCS1A03G0104300
TraesCS6B03G0980100
TraesCS4A03G0858200
TraesCS2D03G0307200
TraesCS4D03G0840100
TraesCS2D03G0901500
TraesCS6D03G0818500
TraesCS5B03G0332400LC
TraesCS3D03G0070400
TraesCS6B03G0774400
TraesCS7A03G1109200LC
TraesCS5D03G0335800
TraesCS1D03G0638300LC
TraesCS2B03G0313200LC
TraesCS5A03G1004000LC
TraesCS5D03G0394900LC
TraesCS3D03G0070600
TraesCS2A03G1275300LC
TraesCS3D03G1048600
TraesCS1B03G0646400
TraesCS5D03G0187300
TraesCS1B03G0316300
TraesCS3B03G0769000
TraesCS2B03G1472700LC
TraesCS2A03G1353600
TraesCS5B03G0262600LC
TraesCS6D03G0908800
TraesCS4A03G1124400LC
TraesCS2B03G1473100
TraesCS2B03G0186700LC
TraesCS6B03G0115800
TraesCS2B03G1315900
TraesCS5A03G0577000
TraesCS2B03G1252500
TraesCS6B03G0022400
TraesCS6B03G1258700
TraesCS7B03G0816200LC
TraesCSU03G0510600LC
TraesCS2B03G1302900
TraesCS7A03G0156800
TraesCS1A03G0480400LC
TraesCS2B03G1299600
TraesCS1A03G0449000LC
TraesCS6B03G0115000LC
TraesCS2B03G1314300
TraesCS4A03G1124500LC
TraesCS2A03G0950600
TraesCS1A03G0161400
TraesCS6D03G0015200LC
TraesCS1A03G0481600
TraesCS2B03G1553300LC
TraesCSU03G0525500LC
TraesCS6B03G0118400
TraesCS1B03G0226200LC
TraesCS2B03G1401800
TraesCS6B03G0233500LC
TraesCS2B03G0087300
TraesCS2A03G1357600
TraesCS4B03G0924800
TraesCS1A03G0419300
TraesCS2B03G1335300LC
TraesCS6A03G1018900
TraesCS7A03G0102500
TraesCS5B03G0262500LC
TraesCS6B03G0114900LC
TraesCS5D03G0365400
TraesCS1A03G0392400LC
TraesCS1A03G0245600
TraesCS5D03G0541600
TraesCS1A03G0351500LC
TraesCS1A03G0480800
TraesCS1B03G0390500LC
TraesCS1A03G0392200LC
TraesCS6A03G0247100
TraesCS4B03G0211200
TraesCS1A03G0383400
TraesCS7A03G0154400
TraesCS6D03G0803200
TraesCS4A03G1048900
TraesCS7A03G0152300
TraesCS1A03G0392100LC
TraesCS1A03G0580200
TraesCS1A03G0153500LC
TraesCS6A03G1032500
TraesCS2D03G0893600
TraesCS1A03G0467500LC
TraesCS2A03G1356600
TraesCS5B03G0589800
TraesCS1D03G0232600
TraesCS6A03G1035900
TraesCS1B03G0284300LC
TraesCS3D03G0166100
TraesCS5D03G1199700
TraesCS1B03G0391200LC
TraesCS6D03G0899000
TraesCS1A03G0351800LC
TraesCS1B03G0695800
TraesCS2A03G1350300
TraesCS1A03G0392300LC
TraesCS4A03G0787700LC
TraesCS6A03G0513200
TraesCS6A03G0792200LC
TraesCS1A03G0512100LC
TraesCS5D03G0227200
TraesCS2A03G1357400
TraesCS1A03G0351900LC
TraesCS2A03G0083700
TraesCS6B03G1277200
TraesCS1B03G0876600LC
TraesCS2A03G1348400
TraesCS2B03G0120200
TraesCS2A03G1139300
TraesCS6B03G1131700LC
TraesCS2B03G1278200
TraesCS3D03G0755600
TraesCS1A03G0352100
TraesCS1D03G0956300
TraesCS5D03G0657800
TraesCS3B03G1520400
TraesCS3B03G0226600
TraesCS6B03G1283200
TraesCS3A03G0118300
TraesCS2B03G1339200
TraesCS6D03G0012600
TraesCS3A03G1134600LC
TraesCS2A03G1358800
TraesCS2D03G1266600
TraesCS2B03G0071600
TraesCS6B03G1123100
TraesCS3B03G0092900
TraesCS1A03G0351700LC
TraesCS4A03G1246400
TraesCS7A03G0102000
TraesCS5B03G0589900
TraesCS3A03G1021100LC
TraesCS1A03G0467400LC
TraesCS1A03G0412700LC
TraesCS2B03G1495300
TraesCS1A03G0749400
TraesCS5B03G0402100
TraesCS3A03G1115900LC
TraesCS2A03G1348500
TraesCS6B03G0116500
TraesCS5B03G0427000LC
TraesCS2B03G1399400
TraesCS3A03G0003000
TraesCS5A03G0406100
TraesCS5B03G1283800LC
TraesCS5D03G0381000LC
TraesCS1A03G0376700
TraesCS2B03G1250400
TraesCS6D03G0279000
TraesCS1B03G0887400LC
TraesCS2B03G1399900
TraesCS7B03G0320500
TraesCS2B03G1248900LC
TraesCS4B03G0572400LC
TraesCS5A03G0227600
TraesCS7D03G0003200
TraesCS2B03G0072100
TraesCS1D03G0232700LC
TraesCS2B03G1314000
TraesCS7B03G1275100
TraesCS6B03G0528200LC
TraesCS7D03G0486300
TraesCS4A03G0067400LC
TraesCS2B03G1283800
TraesCS2A03G0008500
TraesCS6B03G1256400
TraesCS7B03G0682700LC
TraesCS5D03G0865700
TraesCS3D03G0116300
TraesCS2B03G0197400
TraesCS7A03G0602900LC
TraesCS7A03G0152600LC
TraesCS5A03G0903600
TraesCS4A03G0217300LC
TraesCS1B03G0876700LC
TraesCS1D03G0572400
TraesCS5A03G0912900
TraesCS2B03G1324900
TraesCS3A03G0189700LC
TraesCS6D03G0536200
TraesCS1A03G0141200
TraesCS6D03G0454200LC
TraesCS3A03G0118200
TraesCS7B03G1211600LC
TraesCS6B03G0292600LC
TraesCS4A03G0874500LC
TraesCS2A03G1328200
TraesCS4B03G0420200LC
TraesCS6B03G0115600
TraesCS1A03G0603800
TraesCS1A03G0412600LC
TraesCS6D03G0017300
TraesCS4A03G0521700LC
TraesCS4D03G0297000
TraesCS2A03G1143500
TraesCS2B03G1400100
TraesCS1A03G0603400
TraesCS2A03G0893200
TraesCS4B03G0467900LC
TraesCS5D03G0541500
TraesCS1A03G0070000LC
TraesCS2A03G1337000
TraesCS7A03G0100700
TraesCS3A03G0904100LC
TraesCS3D03G0584600
TraesCS2B03G1301300
TraesCS4A03G0865000LC
TraesCS4A03G0104200
TraesCS2A03G1335500
TraesCS7D03G0974300
TraesCS2B03G0482800LC
TraesCS1A03G0387400LC
TraesCS1A03G0186700
TraesCS7D03G0347500LC
TraesCS4B03G0802100
TraesCS3B03G0286900
TraesCS1B03G1049400LC
TraesCS1A03G0482300
TraesCS7A03G0198900LC
TraesCS6A03G1037000
TraesCS1D03G0479200LC
TraesCS4A03G1244700
TraesCS3B03G0005700
TraesCS5B03G0213200LC
TraesCS2B03G1399200
TraesCS7A03G0506900
TraesCS1A03G0070100LC
TraesCS1D03G0741800LC
TraesCS2B03G1529400LC
TraesCS3B03G1462100LC
TraesCS3D03G0486400LC
TraesCS7D03G0275300
TraesCS3D03G0392400
TraesCS6B03G1118700
TraesCS6D03G0916500
TraesCS2D03G1310800
TraesCS5B03G0906200
TraesCS7D03G0485900
TraesCS1A03G0575400
TraesCSU03G0496800LC
TraesCS5D03G0241600
TraesCS4A03G1184600
TraesCS7D03G0396900LC
TraesCS4B03G0038900
TraesCS1A03G0973000LC
TraesCS3A03G0820800
TraesCS2B03G1252200LC
TraesCS6A03G0126100LC
TraesCS1A03G0334100
TraesCS5A03G1207400
TraesCS2A03G0362000
TraesCS4A03G1117900
TraesCS5D03G1199800LC
TraesCS6B03G1126700
TraesCS4B03G0210400
TraesCS2A03G0694700LC
TraesCS7B03G1075900
TraesCS6B03G0805000LC
TraesCS1A03G0173300LC
TraesCS2B03G1374000
TraesCS1A03G0164500
TraesCS5B03G0998600
TraesCS1A03G0202900LC
TraesCS1A03G0258600
TraesCS3D03G0221600
TraesCS5B03G0422100
TraesCS3B03G0718700
TraesCS2B03G1251400
TraesCS2B03G1401600
TraesCS7A03G0136600
TraesCS1D03G0232800LC
TraesCS2A03G1270800
TraesCS7B03G0284600LC
TraesCS1A03G0245900
TraesCS1A03G0863900
TraesCS2A03G0139200
TraesCS6B03G0936100LC
TraesCS5B03G1214900
TraesCS6A03G0395600
TraesCS1B03G0226500LC
TraesCS1A03G0917600LC
TraesCS3A03G0086600
TraesCS2B03G1474700
TraesCS3A03G0639700
TraesCS2D03G0078500
TraesCS4D03G0187900LC
TraesCS7D03G1242900
TraesCS1D03G0568800
TraesCS7B03G0576600LC
TraesCS7B03G0582600LC
TraesCS3B03G1294400
TraesCS2B03G0959700
TraesCS1A03G0561900LC
TraesCS2B03G1396700
TraesCS3A03G0720500
TraesCS2D03G0658200LC
TraesCS7A03G0004200LC
TraesCS6A03G0898700
TraesCS3B03G0654900
TraesCS2A03G1068000
TraesCS2B03G1251900
TraesCS1B03G0587300LC
TraesCS2B03G1219000
TraesCS1A03G0749300
TraesCS5B03G1376300
TraesCS7A03G0111000
TraesCS3B03G0650500LC
TraesCS1B03G0692700
TraesCS5B03G1238700
TraesCS4B03G0905700LC
TraesCS5B03G0364400LC
TraesCS7A03G0505100
TraesCS5D03G0830200LC
TraesCS5B03G0825200
TraesCS7A03G0503600
TraesCS5D03G0904600
TraesCS4A03G0508400LC
TraesCS2B03G0699100LC
TraesCS7A03G1376000LC
TraesCS2A03G0444000
TraesCS2B03G1245100
TraesCS5D03G0506000LC
TraesCS7B03G1247100LC
TraesCS2B03G1495200
TraesCS4D03G0270400
TraesCS2B03G1572800
TraesCS7A03G0827100LC
TraesCS4A03G1246500
TraesCS2B03G1529300LC
TraesCS6A03G0322600LC
TraesCS1A03G0195800LC
TraesCS6D03G0847700
TraesCS1D03G0255200
TraesCS1A03G0206000
TraesCS2D03G0049500
TraesCS1B03G0274600
TraesCS4D03G0174000
TraesCS4A03G1131600
TraesCS3A03G0086900
TraesCS1A03G0621100
TraesCS1A03G0775900
TraesCS7A03G0296900
TraesCS1A03G0503000
TraesCS7D03G0862700
TraesCS7B03G0323200
TraesCS7B03G0544700LC
TraesCS2B03G1282200LC
TraesCS1D03G0452400LC
TraesCS5A03G1290500
TraesCS2A03G0050900
TraesCS1B03G0412600LC
TraesCS6B03G0062100LC
TraesCS6D03G0774800
TraesCS6A03G0928700
TraesCS7D03G0423100
TraesCS1D03G0718600
TraesCS7A03G0832300
TraesCS3A03G1020500
TraesCS1A03G0143700LC
TraesCS3B03G1033100LC
TraesCS2B03G0266800LC
TraesCS2B03G0752500
TraesCS7B03G0864300
TraesCS2D03G0624100
TraesCS1A03G0351600LC
TraesCS2B03G1299500
TraesCS5D03G0363700
TraesCS7B03G0180100
TraesCS3D03G0705400LC
TraesCS4B03G0399800
TraesCS2A03G1221000
TraesCSU03G0525300LC
TraesCS3D03G1057300
TraesCS1A03G0513600LC
TraesCS3A03G0160300
TraesCS5D03G0889500
TraesCS2B03G1250700LC
TraesCS1A03G0182500LC
TraesCS7D03G1176600LC
TraesCS6B03G0587300LC
TraesCS7A03G0072700
TraesCS3A03G0902200
TraesCS1A03G0448900LC
TraesCS4B03G0211800
TraesCS2A03G1013500
TraesCS1A03G0531400
TraesCS7A03G0520900LC
TraesCS2B03G1251800LC
TraesCS4A03G1130600
TraesCS6B03G0756100LC
TraesCS2A03G1363800
TraesCS3A03G0952500
TraesCS3B03G0540800LC
TraesCS2B03G0482500
TraesCS4A03G1151800
TraesCS1A03G0436300LC
TraesCS7D03G0507400LC
TraesCS1D03G0548600
TraesCS7A03G0438100
TraesCS3B03G1520500
TraesCS2B03G1250500
TraesCS1A03G0384000LC
TraesCS2D03G1179500
TraesCS5B03G0490600
TraesCS7D03G0165200LC
TraesCS7A03G0116500
TraesCS6A03G1044800
TraesCS6B03G0196600
TraesCS5B03G0242100
TraesCS5B03G1376400
TraesCS7B03G0200400
TraesCS1B03G0887300LC
TraesCS1D03G0089900
TraesCS2D03G1030100LC
TraesCS4D03G0422400LC
TraesCS1A03G0340700LC
TraesCS7D03G0816000
TraesCS5A03G0546200
TraesCS5D03G0505900LC
TraesCS3B03G1089800
TraesCS1A03G0269400LC
TraesCS7B03G0323100
TraesCS7A03G0007400
TraesCS3B03G1155300
TraesCS3D03G0276600LC
TraesCS7A03G0274700LC
TraesCS7D03G1233400
TraesCS7D03G1162900
TraesCS3D03G0886700
TraesCS4A03G1244800LC
TraesCS1A03G0261800LC
TraesCS4A03G0787100
TraesCS3A03G0129400
TraesCS7A03G0104500
TraesCS5B03G1111600
TraesCS1B03G0491800LC
TraesCS7D03G1228000
TraesCS2D03G0138900
TraesCS7D03G0366500
TraesCS4B03G0591100LC
TraesCS1A03G0525200
TraesCS2B03G1250800
TraesCS6A03G0784400
TraesCS2D03G1200600
TraesCS5D03G1192100
TraesCS2A03G0604900
TraesCS6A03G0880900LC
TraesCS2A03G0726100
TraesCS5B03G0594400
TraesCS6D03G0025300
TraesCS1B03G0390700LC
TraesCS6A03G0560700LC
TraesCS2A03G1355600
TraesCS3B03G0943700
TraesCS5B03G0469500LC
TraesCS1A03G0111600LC
TraesCS4D03G0339100LC
TraesCS7B03G1075600
TraesCS7A03G0155100
TraesCS2A03G0525800LC
TraesCS7B03G0733800
TraesCS1D03G0305200
TraesCS7B03G0941900
TraesCS5A03G0877700
TraesCS2D03G0520400LC
TraesCS2D03G1322300LC
TraesCS7D03G0342600
TraesCS3B03G0826100
TraesCS5B03G0953100
TraesCS2B03G0774400LC
TraesCS4D03G0589400
TraesCS1A03G0603300
TraesCS3D03G0681100LC
TraesCS2B03G0071700
TraesCS4B03G0902300
TraesCS3D03G0829300
TraesCS6B03G0118600
TraesCS5A03G0488700
TraesCS1A03G0543600LC
TraesCS1A03G0333700LC
TraesCS1B03G0854900LC
TraesCS5A03G0826700
TraesCS1D03G0898400
TraesCS7D03G0774000
TraesCS1B03G0008200LC
TraesCS2B03G1472600LC
TraesCS5A03G0017800
TraesCS1A03G0245800
TraesCS1B03G0008100LC
TraesCS5B03G0353200LC
TraesCS3B03G1492900
TraesCS2D03G0599400
TraesCS4D03G0187800LC
TraesCSU03G0236000LC
TraesCS2D03G1200300
TraesCS5A03G0488600
TraesCS5B03G0223300LC
TraesCS1D03G0572300
TraesCS2B03G1198100
TraesCS2B03G1301600
TraesCS7B03G0193600
TraesCS5A03G1193200
TraesCS2B03G0091300
TraesCS7B03G1108300
TraesCS3B03G0018300
TraesCS6B03G0672300
TraesCS1A03G0523200
TraesCS6A03G0737500
TraesCS7D03G0488700
TraesCS1B03G0128200
TraesCS6A03G0712100LC
TraesCS3B03G1383800
TraesCS3B03G1397800LC
TraesCS7D03G1015400
TraesCS5D03G1096100
TraesCS6B03G1123000
TraesCS2D03G1266700
TraesCS3D03G1146000LC
TraesCS4D03G0493300
TraesCS7D03G0200200
TraesCS1A03G0182800LC
TraesCS5A03G0816200LC
TraesCS3D03G0982100
TraesCS7D03G0945200
TraesCS6D03G0842600
TraesCS7B03G0149600
TraesCS4A03G0595900
TraesCS3A03G1105800
TraesCS7B03G0699500LC
TraesCS5D03G0979100LC
TraesCS2B03G1244200
TraesCS5A03G0592700
TraesCS4B03G0647900
TraesCS1A03G0509900LC
TraesCS4A03G0648000LC
TraesCS4A03G0508500LC
TraesCS3B03G0611400LC
TraesCS5D03G1075300
TraesCS5A03G0583800
TraesCS2D03G0331600
TraesCS1D03G0740300
TraesCS7B03G1294800LC
TraesCS2B03G1472400
TraesCS5B03G0223400
TraesCS7B03G0849700
TraesCS3A03G0259600LC
TraesCS7B03G0321400
TraesCS2B03G0186800LC
TraesCS3A03G0135300LC
TraesCS4D03G0204400LC
TraesCS6A03G0966400
TraesCS2B03G1402400
TraesCS5B03G0014800
TraesCS1B03G0618400
TraesCS1B03G0695700
TraesCS4A03G0813700
TraesCS3B03G0852200
TraesCS2B03G0367700
TraesCS7B03G0341500LC
TraesCS1A03G0598300
TraesCS3A03G0595500
TraesCS6D03G0847200
TraesCS1D03G0718900
TraesCS7B03G0193500
TraesCS4A03G0753500LC
TraesCS6D03G0257100
TraesCS6B03G0364600LC
TraesCS3B03G1026200
TraesCS1B03G0877200LC
TraesCS7B03G0497600LC
TraesCS3D03G1192100
TraesCS5A03G0181800
TraesCS1A03G0412500LC
TraesCS7D03G0386000
TraesCS2B03G1250600LC
TraesCS2A03G0237100
TraesCS5A03G0934100
TraesCS3D03G0687800
TraesCS5A03G0211100
TraesCS2A03G0628200LC
TraesCS1D03G0718400
TraesCS2D03G0188800LC
TraesCS7B03G0860500
TraesCS7B03G0582800LC
TraesCSU03G0001400
TraesCS2D03G0378400LC
TraesCS2B03G0434200
TraesCSU03G0059900
TraesCS5B03G0111600
TraesCS5B03G0480200LC
TraesCS7A03G0381700
TraesCS3A03G0473200LC
TraesCS4D03G0794300
TraesCS6B03G0978200LC
TraesCS7A03G1389600
TraesCS2A03G0176000LC
TraesCS5A03G1279700
TraesCS6B03G0171500
TraesCS1A03G0749500
TraesCS2A03G1355500
TraesCS7B03G0849200
TraesCS3D03G0067900
TraesCS7A03G0890600LC
TraesCS2B03G0198600
TraesCS7B03G0246800
TraesCS2B03G0523800LC
TraesCS6B03G0862200LC
TraesCS1A03G0164100LC
TraesCS6B03G1048500LC
TraesCS2A03G0950700
TraesCS1A03G0482200
TraesCS6D03G0007400LC
TraesCS2A03G0359200LC
TraesCS4A03G0132700
TraesCS7D03G1045000
TraesCSU03G0150900LC
TraesCS2B03G0005500
TraesCS4D03G0125200LC
TraesCS3D03G0905000
TraesCS1B03G0495600LC
TraesCS6B03G0732400
TraesCS1A03G0171900LC
TraesCS6A03G0962800
TraesCS7A03G0418600
TraesCS3D03G0991100
TraesCS3D03G0283200
TraesCS2B03G0352800
TraesCS6A03G0825500LC
TraesCS7A03G0400300
TraesCS1B03G0237200LC
TraesCS5A03G1142000
TraesCS5B03G0332700
TraesCS1A03G0304000
TraesCS6D03G0802300
TraesCS5D03G0121200
TraesCS5D03G0460100
TraesCS3B03G0498100
TraesCS5D03G0591500
TraesCS6B03G1254000LC
TraesCS3A03G0952400
TraesCS5D03G0003400
TraesCS6B03G1177600
TraesCS3A03G0635500
TraesCS1B03G0338300LC
TraesCS4B03G0419800LC
TraesCS7A03G0083500
TraesCS7B03G0950700LC
TraesCS6D03G0022500LC
TraesCS6B03G0233700
TraesCS4A03G0827900LC
TraesCS4A03G0473900
TraesCS7A03G0528200
TraesCS3D03G0550100
TraesCS3D03G0963700
TraesCS6A03G0523600LC
TraesCS2D03G1262100
TraesCS6A03G0966800
TraesCS7D03G1179300LC
TraesCS4B03G0664600
TraesCS6D03G0616600LC
TraesCS4D03G0766700
TraesCS1A03G0060600
TraesCS3A03G0969200
TraesCS2A03G0474200
TraesCS5A03G0084400LC
TraesCS5D03G0754300LC
TraesCS2B03G0646800LC
TraesCS6B03G0097800LC
TraesCS3B03G1434100
TraesCS4D03G0399900LC
TraesCS2D03G0052100
TraesCS3B03G0797300
TraesCS2B03G0239300LC
TraesCS3A03G0480900
TraesCS3A03G0556500
TraesCS2D03G0590300
TraesCS4A03G0719800LC
TraesCS7A03G0412400
TraesCS1B03G1163400
TraesCS5A03G0092000
TraesCS6D03G0257200
TraesCS7A03G1223700
TraesCS1B03G0126900
TraesCS2D03G0635400LC
TraesCS6A03G0478400LC
TraesCS5D03G1195400
TraesCS1A03G0334200LC
TraesCS1A03G0504300LC
TraesCS4B03G0197300LC
TraesCS3B03G0483300
TraesCS7D03G1234300
TraesCS3A03G0003900
TraesCS2A03G0171700LC
TraesCS2A03G1134300LC
TraesCS5A03G0391000
TraesCS5A03G0912000
TraesCS2B03G1173200
TraesCS7A03G0152400
TraesCS5A03G1249400
TraesCS6B03G1255800LC
TraesCS3A03G1115100LC
TraesCSU03G0278200LC
TraesCS2A03G0662500LC
TraesCS2B03G0047700
TraesCS4A03G0278000LC
TraesCS6B03G1183800
TraesCS5A03G0579800
TraesCS2D03G0725500
TraesCS6A03G0928200
TraesCS6D03G0616700LC
TraesCS3A03G1013700LC
TraesCS2B03G1301500
TraesCS2A03G0179300
TraesCS3A03G1153800
TraesCS1B03G0037800LC
TraesCS2B03G1468300
TraesCS3D03G1115200
TraesCS1A03G0055800
TraesCS2B03G0264600
TraesCS5D03G0707200
TraesCS5B03G1352500
TraesCSU03G0549200LC
TraesCSU03G0086900LC
TraesCS5D03G0453600
TraesCS3A03G0968800
TraesCS5D03G0651000
TraesCS1B03G0311400
TraesCS3A03G0136400LC
TraesCS3B03G1230400
TraesCS4D03G0466600LC
TraesCS5A03G0506800
TraesCS1D03G0956400
TraesCS2D03G0109800
TraesCS3D03G0550200
TraesCS3D03G1096000
TraesCS2D03G0480200
TraesCS4D03G0180200
TraesCSU03G0292700LC
TraesCS7B03G0741300
TraesCS7A03G0502200
TraesCS7B03G0403300LC
TraesCS7B03G0185800LC
TraesCS3A03G0375100
TraesCS4A03G0349100LC
TraesCS7D03G1230700
TraesCS1B03G0887100LC
TraesCS2B03G1374500LC
TraesCS3D03G0142800
TraesCS5D03G0028900
TraesCS2B03G1426500
TraesCS6D03G0403600LC
TraesCS3D03G1107000
TraesCS6D03G0416500LC
TraesCS5D03G0892800
TraesCS1A03G0164000
TraesCS6D03G0704300
TraesCS7D03G0955200
TraesCS5B03G0984200
TraesCS5B03G0710800
TraesCS5B03G0737500
TraesCS3D03G1166500
TraesCS4B03G0195400
TraesCS3A03G0969100
TraesCS1A03G0171600
TraesCS6B03G0640800LC
TraesCS2D03G0377900
TraesCS2B03G0366500LC
TraesCS7B03G0900100
TraesCS1D03G0963700
TraesCS2A03G1351800LC
TraesCS7D03G0994600
TraesCS4A03G0596000
TraesCS7B03G1058900LC
TraesCS1D03G0845400
TraesCS4D03G0466700LC
TraesCS6B03G1126800
TraesCS2A03G1314400
TraesCS5A03G0430500
TraesCS7D03G1078500
TraesCS4A03G0822600
TraesCS2A03G1055000
TraesCS6B03G0197700LC
TraesCS2B03G1296200
TraesCS6A03G0651800
TraesCS1A03G0182600LC
TraesCS3A03G0032700
TraesCS3B03G1089700
TraesCS1A03G0396700LC
TraesCS3B03G1075800
TraesCS1B03G1036300
TraesCS5B03G0682000LC
TraesCS6A03G0874900LC
TraesCS2D03G1200800
TraesCS6A03G0004000
TraesCS3A03G0943200
TraesCS3A03G0291900
TraesCS1B03G0617300LC
TraesCS6D03G0812700LC
TraesCS7D03G1030000
TraesCS7B03G1280800LC
TraesCS2D03G0923300
TraesCS7A03G0101700LC
TraesCS6B03G1285200LC
TraesCS2D03G0952800
TraesCS7A03G0504600
TraesCS2D03G0196500
TraesCS2D03G0895800
TraesCS5B03G0310900
TraesCS6D03G0257300LC
TraesCS2A03G0695100
TraesCS5A03G0816300LC
TraesCS2B03G0589200
TraesCS6D03G0856000
TraesCS2B03G0035700LC
TraesCS2D03G0108700
TraesCS1D03G0175300
TraesCS3A03G0812800
TraesCS6A03G0872300
TraesCS3D03G0575900
TraesCS6A03G0298900LC
TraesCS1A03G0436200LC
TraesCS5D03G0228300
TraesCS2D03G0617900LC
TraesCS4B03G0337900
TraesCS1A03G0065700LC
TraesCS6B03G0586300LC
TraesCS6D03G0616400
TraesCS6A03G0968900LC
TraesCS4A03G1222500LC
TraesCS6B03G0479400LC
TraesCS2B03G0222800
TraesCS3A03G0299800
TraesCS5B03G0579200LC
TraesCS2B03G1401300
TraesCS7A03G0003000
TraesCS2B03G1244100
TraesCS7D03G1234400
TraesCS1B03G0065000
TraesCS7D03G0856900
TraesCS6B03G0873600
TraesCS2A03G0196200LC
TraesCS3D03G1134100
TraesCS2B03G1049900
TraesCS5A03G0948700
TraesCS7A03G0121700
TraesCS1A03G0101600
TraesCS3D03G0663700
TraesCS5A03G0896800
TraesCS6B03G0573500
TraesCS2A03G0319400
TraesCS2B03G1403600
TraesCS3D03G0454000LC
TraesCS7A03G0363600LC
TraesCS2D03G0884800
TraesCS6B03G1127700
TraesCS3A03G0678800LC
TraesCS4B03G0199000LC
TraesCS4A03G0688300
TraesCS2D03G0520600LC
TraesCS7B03G1192200LC
TraesCS2A03G1112800
TraesCS2A03G1358300
TraesCS3D03G1106600
TraesCS4A03G1078100LC
TraesCS3B03G0601400LC
TraesCS3B03G0358900
TraesCS4A03G0813800
TraesCS7B03G0454600
TraesCS7D03G0475200
TraesCS7B03G0907100
TraesCS5B03G0980200
TraesCS6A03G0423700
TraesCS2A03G1350700
TraesCS5D03G0458200
TraesCS3B03G0917500
TraesCS3A03G0141600
TraesCS6D03G0283400
TraesCS7A03G1018500
TraesCS2B03G0945700LC
TraesCS3D03G1036400LC
TraesCS4A03G0160900
TraesCS4B03G0775700
TraesCS2A03G0660500
TraesCS5D03G0110800
TraesCS2A03G1355400
TraesCS6D03G0356600
TraesCS6A03G0222300
TraesCS3D03G1134700
TraesCS2B03G1400000
TraesCS3A03G1047600
TraesCS5B03G0353100
TraesCS2B03G1572100
TraesCS5B03G0936600
TraesCS7A03G1292000
TraesCS2A03G1356700LC
TraesCS1D03G0718500
TraesCS4B03G0585000
TraesCS1D03G0861200
TraesCS7A03G0224700
TraesCS6D03G0899400LC
TraesCS4A03G0419900LC
TraesCS7B03G0734000
TraesCS1D03G0976400
TraesCS3A03G0649700
TraesCS6D03G0620300
TraesCS1A03G0758200
TraesCS7A03G1131900
TraesCS7B03G0992200LC
TraesCS2A03G0647400
TraesCS7D03G0110100
TraesCS3D03G0532200
TraesCS5B03G0220600LC
TraesCS1D03G0982000
TraesCS3B03G1510900
TraesCS4B03G0419900LC
TraesCS2D03G0132400
TraesCS2B03G1093500
TraesCS2B03G1319700
TraesCS2A03G0209700
TraesCS2B03G1429700
TraesCS7A03G0353600
TraesCS4A03G0399700LC
TraesCS1A03G0759800
TraesCS1A03G0348100LC
TraesCS2A03G1073000
TraesCS7D03G0632400LC
TraesCS2B03G0976900
TraesCS7A03G0094500
TraesCS3D03G0840900
TraesCS2B03G0144900
TraesCS3B03G1332600LC
TraesCS6A03G1033200
TraesCS7B03G1281000
TraesCS4A03G0092300
TraesCS7B03G0763800
TraesCS3B03G1444700
TraesCS6A03G0830300
TraesCS2D03G0349800
TraesCS4B03G0978100
TraesCS2D03G0070800LC
TraesCS2A03G0475800LC
TraesCS4B03G0418300LC
TraesCS4B03G0210800
TraesCS1D03G1006900LC
TraesCS4B03G0808200LC
TraesCS2B03G1251100LC
TraesCS4A03G0287400LC
TraesCS2A03G0881000
TraesCS1A03G0185100
TraesCS4B03G0982000LC
TraesCS1B03G0845600
TraesCS1A03G0160300LC
TraesCS6D03G0393000
TraesCS3D03G0583000LC
TraesCS2B03G0152100LC
TraesCS5B03G0095200
TraesCS1D03G0535600
TraesCS7B03G0352900
TraesCS6D03G0098400
TraesCS2B03G1179400LC
TraesCS5A03G0303500LC
TraesCS3D03G0886600
TraesCS2B03G0194500
TraesCS7A03G1291700
TraesCS4A03G1113700
TraesCSU03G0209300
TraesCS2A03G1354000LC
TraesCS6D03G0313400
TraesCS6B03G0805800
TraesCS7A03G1064600
TraesCS6D03G0011300
TraesCS2D03G0709100
TraesCS3B03G1114300LC
TraesCS1A03G1022400
TraesCS3A03G0699600
TraesCS5D03G0533700LC
TraesCS3B03G0611300LC
TraesCS5A03G0681700LC
TraesCS3A03G0595600LC
TraesCS5B03G1369400
TraesCSU03G0133100
TraesCS7B03G0440900
TraesCS6B03G1256600
TraesCS3A03G0234800
TraesCS4B03G0455900LC
TraesCS1A03G0904400LC
TraesCS1B03G0583200LC
TraesCS6A03G0571400LC
TraesCS1D03G0709600
TraesCS5A03G0488800
TraesCS6B03G0695600LC
TraesCS2B03G1279900
TraesCS7A03G0617800LC
TraesCS2D03G0617800LC
TraesCS5A03G0030000
TraesCS2D03G0678100
TraesCS2D03G1204000
TraesCS7D03G0892900
TraesCS7D03G0882200
TraesCS4B03G0747400
TraesCS7D03G1225700
TraesCS1A03G1061500
TraesCS7A03G0527600LC
TraesCS3A03G0858000
TraesCS2B03G1214200LC
TraesCS3A03G0405100LC
TraesCS4B03G0868900
TraesCS3D03G0392300
TraesCS7D03G0192800
TraesCS1B03G0040100
TraesCS5A03G0508000
TraesCS6B03G0640600LC
TraesCS6B03G0486000
TraesCS7A03G0898500LC
TraesCS2D03G1293000
TraesCS7B03G0372000LC
TraesCS2B03G0885300LC
TraesCS7B03G0173700LC
TraesCS2D03G0341200
TraesCS6B03G1056100
TraesCS2B03G1129300
TraesCS3D03G0785900
TraesCS1D03G0854400LC
TraesCS5D03G0851500
TraesCS3A03G0832400
TraesCS1A03G0832500
TraesCS1A03G0059400
TraesCS7B03G0322700
TraesCS1B03G0249200
TraesCS2B03G1033200LC
TraesCS2D03G0251500
TraesCS5A03G1060100
TraesCS6A03G0200500
TraesCS2A03G0984600
TraesCS1A03G0442200LC
TraesCS3A03G0952200
TraesCS4A03G1131400
TraesCS1D03G0833300LC
TraesCS4A03G0277900
TraesCS1A03G0508000
TraesCS2B03G1425700
TraesCS5D03G0824900
TraesCS5D03G0688500
TraesCS3A03G0558300LC
TraesCS1A03G1061600
TraesCS7B03G0723600
TraesCS2A03G1167500
TraesCS2B03G0591000LC
TraesCS2B03G1139500
TraesCS3D03G0401100LC
TraesCS4B03G0333700LC
TraesCS7A03G1246300LC
TraesCS2D03G0882900
TraesCS1B03G1009300
TraesCS1B03G0980000
TraesCS6B03G0033500
TraesCS3A03G0628600
TraesCS2D03G1093400
TraesCS7D03G1092300
TraesCS6A03G0210200LC
TraesCS2A03G0133300
TraesCS2B03G0774500LC
TraesCS3D03G1058700
TraesCS1B03G0214200LC
TraesCS7A03G0747800LC
TraesCS2B03G1291500
TraesCS4A03G0958300
TraesCS1A03G0748400
TraesCS4B03G0302500LC
TraesCS3B03G1115100
TraesCS4D03G0733400
TraesCS2B03G1176800
TraesCS3A03G0706000
TraesCS2A03G1234100
TraesCS6A03G0003900LC
TraesCS6B03G0866600
TraesCS2A03G1073200
TraesCS4A03G1189400
TraesCS7A03G0212600
TraesCS3A03G0230700
TraesCS3B03G1415700
TraesCS1B03G0992100
TraesCS1B03G0120400
TraesCS7D03G1078400
TraesCS5B03G0679200
TraesCS1B03G0512300
TraesCS4A03G0651600
TraesCS5A03G1170400LC
TraesCS2D03G0094200
TraesCS2B03G0691900
TraesCS6B03G0097900LC
TraesCS6A03G0172300LC
TraesCS4B03G0024000
TraesCS1A03G0312000
TraesCS3A03G0839800
TraesCS3A03G1201600
TraesCS7D03G0974200
TraesCS1A03G0191200LC
TraesCS1D03G0044100
TraesCS5B03G1141000LC
TraesCS1B03G0349300LC
TraesCS3B03G0006500
TraesCS2A03G0130700
TraesCS2B03G0182000
TraesCS2B03G0379100LC
TraesCS3B03G0154800
TraesCS3A03G0590100
TraesCS4A03G1007800
TraesCS4A03G0027400
TraesCS5D03G0378400
TraesCS5D03G0652700
TraesCS7D03G0300500
TraesCS1D03G0572600
TraesCS6D03G0906100
TraesCS3A03G1221800
TraesCS4A03G1042300
TraesCS7B03G1212600LC
TraesCS3B03G1445100
TraesCS2A03G1282500
TraesCS2D03G0138200
TraesCS4A03G1152600
TraesCS7D03G1237700
TraesCS3A03G0782100
TraesCS3A03G0121400LC
TraesCS6B03G1301800
TraesCS2A03G0090100
TraesCS5D03G0413500LC
TraesCS2D03G0882100
TraesCS1D03G0739000
TraesCS1D03G0046200
TraesCS2B03G0289100
TraesCS5D03G0683400LC
TraesCS1A03G0388700LC
TraesCS7D03G1182800
TraesCS6D03G0025900
TraesCS5D03G1187400LC
TraesCS4A03G0869100LC
TraesCS5A03G0793400
TraesCS2B03G0072900
TraesCS4A03G0420000LC
TraesCSU03G0541400LC
TraesCS3B03G1368800
TraesCS1D03G0559200LC
TraesCS4A03G1117700
TraesCS3A03G0655900LC
TraesCS4D03G0760800
TraesCS5B03G0671300LC
TraesCS2D03G0992600
TraesCS2B03G0660200
TraesCS1A03G0538700
TraesCS1B03G0537600LC
TraesCS1B03G0591800
TraesCS7D03G0083000
TraesCS1A03G0509400
TraesCS1B03G0482400
TraesCS3B03G0479100LC
TraesCS6B03G0108100
TraesCS7A03G0103200
TraesCS6B03G0268600
TraesCS1A03G0187000LC
TraesCS7D03G0485000
TraesCS5B03G0998700
TraesCS2B03G0450300
TraesCS7A03G0879100LC
TraesCS4A03G0557200
TraesCS7D03G0988400
TraesCS7A03G1094900
TraesCS6B03G0098900LC
TraesCS4D03G0400100LC
TraesCSU03G0494600LC
TraesCS1B03G0404900LC
TraesCS3B03G0671000
TraesCS6A03G0902800
TraesCS3B03G0727600
TraesCS3B03G1114400
TraesCS6D03G0877900
TraesCS7D03G0471900LC
TraesCS6D03G0055300
TraesCS5D03G0506100LC
TraesCS7B03G0443500LC
TraesCS3A03G0002800
TraesCS3A03G1134800
TraesCS1D03G0387300LC
TraesCS6B03G0808400
TraesCS7A03G0791200
TraesCS1D03G0199400
TraesCS5B03G0849500LC
TraesCS6D03G0885300
TraesCS3B03G0695800LC
TraesCS7A03G1291400
TraesCS7B03G1129100LC
TraesCS5D03G0835700LC
TraesCS2B03G0858000LC
TraesCS4A03G1117800
TraesCS4A03G0567000
TraesCS5D03G1162500
TraesCS2D03G1201600
TraesCS3B03G0992900
TraesCS1D03G0555300LC
TraesCS4B03G0420700LC
TraesCS6B03G0487400
TraesCS6A03G0480500LC
TraesCS1B03G0845500
TraesCS2B03G0721900
TraesCS1D03G0833400LC
TraesCS5D03G0509300
TraesCS5B03G0303400LC
TraesCS5B03G1111700LC
TraesCS3A03G1258100
TraesCS6D03G0072900
TraesCS6B03G0509800
TraesCS7D03G0514300
TraesCS3B03G0677200LC
TraesCS4D03G0211100
TraesCS2B03G1404100
TraesCS7A03G0814200
TraesCS3A03G0121300
TraesCS2D03G1288600
TraesCS4A03G0813600
TraesCS6B03G0126400
TraesCS3B03G1055200
TraesCS7A03G0507700
TraesCS4B03G0713100LC
TraesCS4B03G0155600
TraesCS7D03G0298800
TraesCS2A03G0599900
TraesCS7D03G0846800
TraesCS2B03G0254300
TraesCS7B03G0113200LC
TraesCS2B03G1175400
TraesCS4A03G0211500LC
TraesCS2B03G1528000
TraesCS3B03G0899600
TraesCS1A03G1047200LC
TraesCS2D03G0477300
TraesCS1A03G0138900
TraesCS1A03G0098400LC
TraesCS1D03G0179300
TraesCS2A03G0830800LC
TraesCS7B03G1208600LC
TraesCS3A03G0659300
TraesCS2A03G0356200
TraesCS1B03G0000900
TraesCS7D03G1308200
TraesCS5A03G0611000
TraesCS5B03G0098100LC
TraesCS6B03G0020300
TraesCS1D03G0192600LC
TraesCS7A03G0140700
TraesCS3A03G0966100
TraesCS7A03G0537300
TraesCS2B03G0152000LC
TraesCS5B03G0936700
TraesCS1B03G0071200
TraesCS6B03G0650200
TraesCS2A03G0171600
TraesCS7D03G0298000LC
TraesCS7B03G0662600LC
TraesCS3B03G0005200
TraesCS3A03G1221600LC
TraesCS5A03G0758500LC
TraesCS4D03G0266000
TraesCS4B03G0675500
TraesCS7A03G0871600
TraesCS6B03G0761400
TraesCS3A03G0813700LC
TraesCS5B03G0025200LC
TraesCS5B03G0842600LC
TraesCS5B03G0952200LC
TraesCS7B03G0842400LC
TraesCS2B03G1221400LC
TraesCS7B03G0341600LC
TraesCS2A03G0954000
TraesCS2A03G1314500LC
TraesCS3B03G0006600
TraesCS4D03G0264900LC
TraesCS7A03G1115800
TraesCS3B03G1037200
TraesCS2B03G1246600
TraesCS4A03G1157300LC
TraesCS4B03G0758500
TraesCS7B03G0764400
TraesCS2B03G0875300
TraesCS3B03G0064200LC
TraesCS2B03G1474800
TraesCS7B03G0610200LC
TraesCS4D03G0007600
TraesCS7D03G0091600
TraesCS7A03G0140800
TraesCS1B03G0619100LC
TraesCSU03G0444900LC
TraesCS3D03G0720300
TraesCS2B03G1238700
TraesCS3B03G0704900
TraesCS3A03G1005700
TraesCS6D03G0410100LC
TraesCS7D03G0138900
TraesCS1B03G0702600LC
TraesCS1B03G0925500
TraesCS5A03G0742600
[truncated: 3,584 more rows]

## Sheet: TableS4
Table S4 DEGs between ot1 and the WT at the jointing stage
Gene_id
TraesCS6A03G1017300
TraesCS6A03G1021700LC
TraesCS6A03G1019400
TraesCS6A03G1022000LC
TraesCS2A03G1324400
TraesCS5A03G0958500
TraesCS3A03G0158100
TraesCS6A03G0040500
TraesCS3D03G0140500
TraesCS7A03G0103400
TraesCS3B03G0894400LC
TraesCS6A03G1019000
TraesCS6A03G1021500LC
TraesCS7A03G0084000LC
TraesCS7A03G0103300
TraesCS7A03G0084400
TraesCS7A03G0105200
TraesCS1B03G1242900LC
TraesCS6A03G1021000
TraesCS1D03G0750400LC
TraesCS3B03G0894300
TraesCS1A03G0503900
TraesCS5D03G0652100
TraesCS6A03G1016500
TraesCS5B03G0279700LC
TraesCS6A03G1013800
TraesCS6B03G0269500
TraesCS7A03G0103600
TraesCS2B03G1305800
TraesCS7A03G0105300
TraesCS7D03G0591000
TraesCS6B03G0104200
TraesCS5D03G0639400
TraesCS2A03G1337300
TraesCS4D03G0556500
TraesCS5D03G0068800LC
TraesCS3B03G0304400
TraesCSU03G0040400LC
TraesCS6A03G1016700
TraesCS7A03G1301400LC
TraesCS1A03G0174100
TraesCS6A03G1016300
TraesCS6B03G0114400LC
TraesCS2A03G0391000
TraesCS6A03G1027000
TraesCS1A03G0277800LC
TraesCS6A03G1032400
TraesCS2A03G0574200
TraesCS7A03G1301300LC
TraesCS4B03G0051800
TraesCS1B03G0776400
TraesCS6B03G0104100
TraesCS2A03G0672700
TraesCS6A03G1036000
TraesCS2B03G1273900
TraesCS6A03G1037100
TraesCS7A03G0103000
TraesCS7A03G0604100
TraesCS1B03G0133200LC
TraesCS7B03G0224600LC
TraesCS6A03G0618400
TraesCS1D03G0268000LC
TraesCS1A03G0257200
TraesCS1A03G0513200
TraesCS6B03G0100800
TraesCS1A03G0163200
TraesCS3A03G0333300LC
TraesCS7A03G0104700
TraesCS6A03G1031700
TraesCS2B03G1409000
TraesCS2B03G1292000
TraesCS5D03G0068700LC
TraesCS5D03G1062900
TraesCS6A03G1024800
TraesCS2B03G1200100
TraesCS3D03G0102200
TraesCS3D03G0559700
TraesCS2A03G1330600
TraesCS2D03G0640200
TraesCS7B03G0267000LC
TraesCS7A03G0092900
TraesCS7A03G1157800
TraesCS3A03G0935100
TraesCS7B03G0284300
TraesCS3B03G1032800LC
TraesCS1A03G0462400
TraesCS5D03G0640400
TraesCS2A03G1112300LC
TraesCS4B03G0050900
TraesCS7A03G0105100
TraesCS2D03G0625500
TraesCS5D03G0253100
TraesCS6A03G1033100
TraesCS7A03G0102600
TraesCS2B03G1200000
TraesCS7B03G1115300
TraesCS6B03G1086300LC
TraesCS4D03G0706200
TraesCS3A03G0156200LC
TraesCS2A03G0370900LC
TraesCS3A03G0268800
TraesCS6A03G1016100
TraesCS1A03G0570200LC
TraesCS3B03G0550200LC
TraesCS1A03G0334300LC
TraesCS6D03G0069100LC
TraesCS7D03G0989300LC
TraesCS5B03G0013200LC
TraesCS2A03G0080200
TraesCS6A03G0013300
TraesCS2B03G0837200
TraesCS6B03G0050400LC
TraesCS2B03G0049700LC
TraesCS2A03G0364100LC
TraesCS3B03G0966400
TraesCS1B03G0211200
TraesCS1A03G0503100
TraesCS7A03G0103500
TraesCS6B03G0104600
TraesCS6B03G1250200
TraesCSU03G0220500
TraesCS2D03G1298400LC
TraesCS5A03G0115800LC
TraesCS7A03G0082700
TraesCS6B03G0104400
TraesCS6B03G0098700
TraesCS3D03G0772400
TraesCS3D03G1090700LC
TraesCS3B03G1032600LC
TraesCS3B03G0851700
TraesCS5D03G0513000
TraesCS4B03G0412800
TraesCS2A03G1035900
TraesCS2B03G1379000
TraesCSU03G0371800LC
TraesCS2B03G1110300
TraesCS5A03G1232300LC
TraesCS6A03G0618500
TraesCS7D03G0456500
TraesCSU03G0204100
TraesCS5A03G0239100
TraesCS3D03G1000500LC
TraesCS7A03G0473700
TraesCS5A03G0239800
TraesCS3A03G1120400LC
TraesCS5B03G0256900
TraesCS3B03G1092000LC
TraesCS3B03G1199200LC
TraesCS7A03G0102900LC
TraesCS2A03G0999700
TraesCS7B03G0432700
TraesCS3B03G1294800
TraesCS2B03G1333400
TraesCS7D03G0457300
TraesCS5A03G0246900LC
TraesCS2D03G0495300LC
TraesCS4A03G0739900
TraesCS3B03G1286500LC
TraesCS2D03G0311700LC
TraesCS4A03G1030400LC
TraesCS6D03G0524000
TraesCS6A03G0437400LC
TraesCS2B03G1464500LC
TraesCS3B03G0970400
TraesCS2D03G0362800LC
TraesCS3A03G1121000LC
TraesCS6A03G1018000LC
TraesCS7D03G0456700
TraesCS7D03G0902000
TraesCS7B03G0783400
TraesCS7A03G1053300
TraesCS7A03G0473200
TraesCS2B03G1201600
TraesCS4B03G0168000
TraesCS2D03G1054600
TraesCS1B03G0448400LC
TraesCS3D03G0772500
TraesCS7D03G0097200
TraesCS4D03G0111200
TraesCS5D03G0880500
TraesCS5D03G0640300LC
TraesCS1A03G0348000LC
TraesCS6D03G0912800
TraesCS1A03G0378500
TraesCS3A03G0654800
TraesCS1B03G0694900
TraesCS5A03G0663000LC
TraesCS5B03G0468400LC
TraesCS2B03G1473400
TraesCS6A03G1015900LC
TraesCS2B03G1573500LC
TraesCS4B03G0652800
TraesCS5A03G1284000
TraesCS4D03G0035100
TraesCS6A03G1045100
TraesCS6D03G0568000LC
TraesCS1B03G0294500LC
TraesCS2A03G1014400
TraesCS4B03G0622500
TraesCS4B03G0288800LC
TraesCS3D03G0899800
TraesCS2B03G1555100
TraesCS1A03G0262400
TraesCS6B03G1086200LC
TraesCS5D03G0705300LC
TraesCS5D03G0127200
TraesCS5B03G0558800
TraesCS6A03G1013900LC
TraesCS7A03G0156400LC
TraesCS6B03G0580000LC
TraesCS4D03G0577300
TraesCS6D03G0279100LC
TraesCS4A03G0809900LC
TraesCS6B03G0104500
TraesCS7A03G0078100
TraesCS4A03G0665200
TraesCS2D03G1107700
TraesCS7D03G0844400LC
TraesCS4B03G0667300
TraesCS6A03G1032100
TraesCS6B03G1110200LC
TraesCS1B03G1184900
TraesCS2A03G1195300
TraesCS5A03G0684600
TraesCS7B03G0267100LC
TraesCS3B03G1032700LC
TraesCS1B03G0351000
TraesCS6D03G0035100LC
TraesCS2A03G1047100LC
TraesCS6A03G0987200
TraesCS4B03G0854800LC
TraesCS2B03G0753100
TraesCS7D03G0457000
TraesCS3B03G0375900
TraesCS2D03G0037700LC
TraesCS1D03G0536700
TraesCS4A03G0739500
TraesCS6D03G0523700
TraesCS5D03G0942400
TraesCS6B03G0103900
TraesCS3A03G0718600LC
TraesCS2D03G1326400LC
TraesCS7A03G0079700
TraesCSU03G0339700LC
TraesCS6A03G1024900
TraesCS1B03G0275800LC
TraesCS7B03G0283300
TraesCS7A03G0084200
TraesCS6B03G0754000
TraesCS5D03G0251700LC
TraesCS6A03G0478800
TraesCS2B03G0049800LC
TraesCS4A03G0366400LC
TraesCSU03G0503100LC
TraesCS5A03G0980800
TraesCS7A03G0474000
TraesCS5B03G1139900
TraesCS6D03G0237400
TraesCS4A03G0091000
TraesCS6A03G1027200
TraesCS3A03G0844700
TraesCS2B03G0500000LC
TraesCS2D03G0954300
TraesCS7A03G0437300LC
TraesCS3D03G0774500
TraesCS4A03G0365900LC
TraesCS4D03G0035300
TraesCS6D03G0772200
TraesCS6D03G0521700
TraesCS5B03G0961700
TraesCS6B03G1282100LC
TraesCS5B03G0125400
TraesCS2A03G0254000LC
TraesCS4B03G0052000
TraesCS5A03G1126700
TraesCS3B03G0641100LC
TraesCS4B03G0325500
TraesCS5D03G0627400LC
TraesCS2D03G0259200LC
TraesCS3D03G1009100
TraesCS6A03G0015300
TraesCS7A03G0086900
TraesCS3A03G0916400LC
TraesCS2D03G1275400LC
TraesCS1B03G1184600
TraesCS6D03G0551600
TraesCS2D03G0645200
TraesCS3A03G0642400LC
TraesCS6D03G0031500
TraesCS3A03G0439600
TraesCS6B03G1159200LC
TraesCS2A03G0994900
TraesCS3D03G0883600
TraesCS6A03G0830400LC
TraesCS1B03G0912300LC
TraesCS7B03G0265700
TraesCS1B03G0276000LC
TraesCS1B03G0316300
TraesCS6B03G0194700
TraesCS5A03G0340000LC
TraesCS7A03G0296100LC
TraesCS3D03G0599300LC
TraesCS7B03G0283400
TraesCS5D03G0625800
TraesCS2B03G1403500
TraesCS2D03G1258200
TraesCS1A03G0489300
TraesCS3A03G0978200
TraesCS2B03G1160400
TraesCS6D03G0772100
TraesCS2A03G0684200
TraesCS6A03G0958100
TraesCS6A03G0331700
TraesCS1A03G0895700LC
TraesCS7B03G0975200LC
TraesCS5B03G0292800LC
TraesCS1B03G0233000LC
TraesCS3B03G0976100LC
TraesCS5A03G0966200LC
TraesCS7A03G0473300
TraesCS2D03G1121600
TraesCS3B03G1286600LC
TraesCS6B03G0487200
TraesCS7D03G0326100LC
TraesCS6B03G0101700
TraesCS3B03G1203600LC
TraesCS3B03G0245800LC
TraesCS6A03G0618900
TraesCS3D03G0599600
TraesCS2B03G0850600LC
TraesCS2D03G0362600LC
TraesCS2A03G0735700
TraesCS2B03G0106500
TraesCS1D03G0639400
TraesCS5D03G1073800
TraesCS5B03G1292000LC
TraesCS3A03G1040700LC
TraesCS4A03G1176200LC
TraesCS2D03G0610400
TraesCS7D03G0696200
TraesCS5D03G0253900
TraesCS4A03G0143700
TraesCS6B03G1281700
TraesCS5D03G0394900LC
TraesCS1A03G0971000LC
TraesCS6D03G0674900
TraesCS4D03G0598100LC
TraesCS2D03G0239700
TraesCS6A03G0488400
TraesCS7B03G1106600
TraesCS2D03G0813200LC
TraesCS4A03G1140300
TraesCS1D03G0415200
TraesCS3A03G0119200
TraesCS4D03G0133000
TraesCS7B03G0284400
TraesCS3A03G0064900
TraesCS1D03G0966500
TraesCS7D03G0267400
TraesCS7B03G0888200LC
TraesCS6A03G0853900
TraesCS7A03G0663900LC
TraesCS3B03G0742600
TraesCS3B03G0719900
TraesCS3A03G1104800LC
TraesCS7A03G0405500LC
TraesCS7A03G0085900LC
TraesCS2B03G1308300LC
TraesCS7A03G0473400
TraesCS6A03G0039700LC
TraesCS2A03G0735500LC
TraesCS5B03G0257300
TraesCS3B03G0094900LC
TraesCS6A03G1021600LC
TraesCS6B03G0100700
TraesCSU03G0306700LC
TraesCS2A03G0320500
TraesCS6B03G0842300
TraesCS4A03G0480700LC
TraesCS2B03G0602000LC
TraesCS3A03G0916300LC
TraesCS2B03G0053200
TraesCS7B03G0283200
TraesCS6D03G0291300
TraesCS3A03G0656300
TraesCS3B03G1091900LC
TraesCS4A03G1074200
TraesCS5A03G0113900LC
TraesCS6D03G0923100
TraesCS6D03G0564500
TraesCS5D03G0639600
TraesCS2A03G0430100
TraesCS5B03G0932300LC
TraesCS4B03G0905500LC
TraesCS4A03G0720100LC
TraesCS1D03G0333200LC
TraesCS2A03G0122700
TraesCS7D03G0701000LC
TraesCS1A03G0146700
TraesCS2B03G1558600
TraesCS7A03G0323500LC
TraesCS3D03G0041500LC
TraesCS5A03G0238900
TraesCS5A03G0889300
TraesCS2A03G0854100
TraesCS6B03G0147800
TraesCS3A03G0568000LC
TraesCS5B03G0254000
TraesCS4B03G0461600LC
TraesCS6A03G0619000
TraesCS5A03G0463400
TraesCS7D03G0079300
TraesCS2A03G1331800
TraesCS2A03G1334200
TraesCS3B03G0272100LC
TraesCS2B03G0503000LC
TraesCS4B03G0986700
TraesCS1B03G0729300LC
TraesCS6D03G0616300LC
TraesCS4D03G0784600
TraesCS2A03G1018600
TraesCS5D03G0693000
TraesCS7A03G1161200
TraesCS5D03G0420300LC
TraesCS4D03G0809000
TraesCS1D03G0547600LC
TraesCSU03G0372900
TraesCS3D03G1000600
TraesCS1A03G0158700
TraesCS7A03G0119400LC
TraesCS1B03G0234600LC
TraesCS5A03G1194700
TraesCS6A03G0746100
TraesCS2B03G1405900
TraesCS1A03G0260100
TraesCS4D03G0269400
TraesCS7A03G1264800LC
TraesCS6D03G0770000LC
TraesCS6A03G0618800
TraesCS4A03G1094200
TraesCS4D03G0844600LC
TraesCS4B03G0986900
TraesCS5A03G0993800LC
TraesCS7D03G0260600LC
TraesCS4B03G0922900
TraesCS4B03G0288900LC
TraesCS7B03G0015200
TraesCS4B03G0172000LC
TraesCS3A03G0680200LC
TraesCS2D03G0763700LC
TraesCS1A03G0366500LC
TraesCS6B03G0476000LC
TraesCS6B03G0076600
TraesCS6D03G0246400
TraesCS4A03G0991700
TraesCS2D03G1275300LC
TraesCS2D03G0432500
TraesCS5B03G0257100
TraesCS4B03G0202400
TraesCS7A03G0418800
TraesCS5B03G1093500
TraesCS2B03G1362300
TraesCS5B03G0169900
TraesCS1B03G0923400LC
TraesCS3B03G0452700
TraesCS4B03G0887400
TraesCS3B03G0879200LC
TraesCS7A03G1236200
TraesCS5D03G0135500
TraesCS6A03G0839300
TraesCS4A03G0008300
TraesCS3B03G0946300
TraesCS6A03G1030700
TraesCS3A03G0398000LC
TraesCS3A03G0916500LC
TraesCS6A03G1036300LC
TraesCS2B03G0441100
TraesCS4D03G0203700
TraesCS7A03G0086400
TraesCS7A03G0084700
TraesCS6B03G0813300
TraesCS2A03G1254500
TraesCS2B03G1341000LC
TraesCS1D03G0703900
TraesCS3A03G0368600
TraesCS2D03G0340400
TraesCS2D03G0698400
TraesCS1D03G0264300
TraesCS3D03G0035900
TraesCS7D03G0377500LC
TraesCS5D03G0136400
TraesCS5D03G1146600
TraesCS3D03G0964600
TraesCS5A03G0484700
TraesCS7A03G0473800
TraesCS2A03G0987900LC
TraesCS5D03G0251400
TraesCS7A03G0906700LC
TraesCS2A03G0122800
TraesCS5D03G0448400LC
TraesCS7B03G0445000
TraesCS4A03G0657700
TraesCS6A03G0432800LC
TraesCS7D03G0829400LC
TraesCS5D03G0345200
TraesCS3D03G0717400LC
TraesCS3B03G1294700
TraesCS5D03G0872500
TraesCS3D03G0516200
TraesCS2D03G0677900
TraesCS6B03G0183000LC
TraesCS4A03G0772300LC
TraesCS7D03G0455600
TraesCS5B03G0215100
TraesCS4B03G0140700
TraesCS4D03G0397700
TraesCS3D03G0599400
TraesCS3B03G0965900
TraesCS6A03G0362400
TraesCS2D03G0959100
TraesCS3A03G0861000LC
TraesCS5B03G0120800
TraesCS3D03G0898400
TraesCS2B03G1517200
TraesCS7A03G0116700
TraesCS4B03G0785600LC
TraesCS7A03G0156300
TraesCS4D03G0118000
TraesCS5A03G0535900
TraesCS2D03G1031100LC
TraesCS3B03G0424100LC
TraesCS1A03G0977000
TraesCS7A03G1056000LC
TraesCS7A03G0621500LC
TraesCS4D03G0796000LC
TraesCS3B03G0173200
TraesCS7A03G1275100
TraesCS7A03G1091400
TraesCS3A03G0730500LC
TraesCS5B03G0799500LC
TraesCS6B03G0109000LC
TraesCS5A03G0797000LC
TraesCS3D03G1028600
TraesCS3B03G0966200
TraesCS2B03G0888100
TraesCS6B03G0173300LC
TraesCS7B03G0883900LC
TraesCS5B03G0987100LC
TraesCS5A03G0117500LC
TraesCS3B03G0742400
TraesCS7A03G0296000LC
TraesCS2D03G1126800
TraesCS4D03G0035200
TraesCS7A03G0989600LC
TraesCS5B03G0508000
TraesCS2B03G1218500
TraesCS2D03G0788000
TraesCS4A03G0495200LC
TraesCS2D03G1014300
TraesCS4B03G0171900LC
TraesCS7D03G0624400LC
TraesCS5B03G0483900
TraesCS1D03G0640500
TraesCSU03G0264800
TraesCS5B03G0851700
TraesCS7D03G0450100
TraesCS2D03G0160400
TraesCS7A03G0117200
TraesCS7D03G1174900
TraesCS4A03G0706800LC
TraesCS4D03G0684700LC
TraesCS7A03G0774600LC
TraesCS6A03G1036200
TraesCS4B03G0745700
TraesCS5A03G0716700
TraesCS2B03G1165900LC
TraesCS5B03G0395900
TraesCS4A03G0739700
TraesCSU03G0391000
TraesCS3B03G0376500LC
TraesCS5B03G0279800
TraesCS2B03G1279300
TraesCS3A03G1172000LC
TraesCS3D03G0716500
TraesCS2D03G0595700
TraesCS2A03G1291400LC
TraesCS2D03G1199700LC
TraesCS1A03G0899400
TraesCS7B03G0598900
TraesCS7D03G0910600
TraesCS4B03G0904800
TraesCS1D03G0514600
TraesCS6B03G0978700
TraesCS1D03G0097600LC
TraesCS4A03G0430600LC
TraesCS2A03G1018500
TraesCS2D03G0914300
TraesCS4B03G0465400LC
TraesCS7B03G0238200
TraesCS5B03G0125100
TraesCS6A03G0783400
TraesCS5A03G0666300
TraesCS5A03G0300800LC
TraesCSU03G0326900LC
TraesCS5B03G0349600
TraesCS7B03G0560400LC
TraesCS1D03G0691300
TraesCS5A03G1085100
TraesCS7A03G1190600
TraesCS6D03G0287600
TraesCS5A03G0766900
TraesCS7A03G1118500
TraesCS4D03G0553000
TraesCS6D03G0552400
TraesCS2B03G1373700
TraesCSU03G0370100
TraesCS7A03G1056100LC
TraesCS4A03G0789600
TraesCS5B03G0759600
TraesCS5D03G0712800
TraesCS3A03G1153900
TraesCS4A03G0204200
TraesCS5A03G1111800
TraesCS7A03G0073000
TraesCS4A03G0645300
TraesCS4B03G0140200
TraesCS2A03G1323100
TraesCS6D03G0580200
TraesCS2A03G0270200LC
TraesCS7D03G0456900
TraesCS1D03G0876600
TraesCS5B03G0294300
TraesCS7A03G0119300LC
TraesCS4D03G0680100
TraesCS4B03G0787900
TraesCS2A03G0408000
TraesCS2D03G0069000
TraesCS4A03G0124400
TraesCS6D03G0277500LC
TraesCS7D03G0279200LC
TraesCS1A03G0262300LC
TraesCS7B03G1334700
TraesCS1A03G0229000
TraesCS2A03G0053200
TraesCS7A03G0321500LC
TraesCS6A03G0392200
TraesCS1D03G0764700
TraesCS2B03G0049600
TraesCS2D03G0718300
TraesCS7B03G0346300
TraesCS1B03G0848000
TraesCS7B03G0283500
TraesCS5A03G1004000LC
TraesCS5D03G0640500
TraesCS1A03G0738000
TraesCS1B03G0249300
TraesCS4D03G0743900
TraesCS4B03G0051900
TraesCS3A03G0134500
TraesCS2A03G1330400
TraesCS4A03G0330200LC
TraesCS3A03G0149500LC
TraesCS2D03G0975900LC
TraesCS4D03G0053300
TraesCS1A03G0259100
TraesCS1A03G0945000
TraesCS3B03G0484400LC
TraesCS7A03G0064200
TraesCS6D03G0723200
TraesCS1D03G0390500
TraesCS2D03G0660000
TraesCS4A03G0719200
TraesCS4A03G0834700LC
TraesCS4D03G0504300
TraesCS1B03G0449200LC
TraesCS1B03G0577300LC
TraesCS1D03G0876900
TraesCS7B03G0456500LC
TraesCS2D03G0311800LC
TraesCS6B03G0097700LC
TraesCS2B03G1186800
TraesCS7A03G0096100
TraesCS1D03G0741500LC
TraesCS4D03G0053200
TraesCS4B03G0968000
TraesCS2B03G1241500
TraesCS4A03G0062700LC
TraesCS4D03G0763400
TraesCS3A03G0755300
TraesCS5D03G0479000
TraesCS5A03G0155500
TraesCS1D03G0049500
TraesCS6D03G0590100
TraesCS2A03G0124500
TraesCS5D03G0300200
TraesCS3A03G1220800LC
TraesCS2D03G0455900
TraesCS1B03G1075600
TraesCS2B03G1568900
TraesCS6B03G0474800
TraesCS6D03G0107800LC
TraesCS1A03G0879900LC
TraesCS4A03G1101700LC
TraesCS1B03G0768700
TraesCS2B03G1466000
TraesCS4D03G0118100
TraesCS3B03G1337600LC
TraesCS7D03G1104700LC
TraesCS5B03G0501600
TraesCS1A03G0185700
TraesCS3B03G1106700LC
TraesCS6B03G1288000
TraesCS4B03G0241000
TraesCS2B03G0794500
TraesCS5A03G0919900LC
TraesCS2B03G1407700LC
TraesCS2D03G0659500
TraesCS6B03G1113100LC
TraesCS7D03G0566700LC
TraesCS6D03G0523500
TraesCS7B03G1067600LC
TraesCS2B03G0615800LC
TraesCS3D03G0408700
TraesCS3D03G1113300LC
TraesCS3A03G0145400
TraesCS2D03G0929400
TraesCS1A03G0000300LC
TraesCS5D03G0756000
TraesCS1B03G1020500
TraesCS7D03G0194700
TraesCS4A03G0972200
TraesCS6A03G0213300LC
TraesCS1A03G0334400LC
TraesCS4B03G0689400LC
TraesCS6A03G0131400
TraesCS3A03G0675100LC
TraesCS2B03G0822700
TraesCS1D03G0867000LC
TraesCS3A03G0601800LC
TraesCS1A03G0400100LC
TraesCS1B03G0596900LC
TraesCS2A03G0353300LC
TraesCS5D03G0685400
TraesCS6D03G0725500LC
TraesCS6D03G0911100
TraesCS6A03G0409500
TraesCSU03G0414200
TraesCS5A03G1293000LC
TraesCS6B03G0753900
TraesCS3B03G0519700
TraesCS2B03G1306900
TraesCS7D03G0028000
TraesCS4A03G0211100
TraesCS1A03G0898900
TraesCS5A03G0748200LC
TraesCS3B03G0293800LC
TraesCS4B03G0978600
TraesCS6A03G0673800
TraesCS7D03G0254700
TraesCS6D03G0277700LC
TraesCS1D03G0413700
TraesCS6B03G1276500
TraesCS5A03G0652800
TraesCS5A03G0126700
TraesCS4A03G0739800
TraesCS7A03G0804600
TraesCS4A03G0494100
TraesCS6B03G0415600
TraesCS6D03G0329100
TraesCS2B03G1339500
TraesCS6A03G0594100
TraesCS7B03G0790000
TraesCS4A03G0860600
TraesCS3D03G0611800LC
TraesCS2B03G1200300
TraesCS3B03G1419200LC
TraesCS2B03G0179200
TraesCS6A03G0876900
TraesCS5D03G0894900
TraesCS1B03G1177500
TraesCS1B03G1023700
TraesCS5A03G1225100
TraesCS3B03G1445000
TraesCS2B03G0931400
TraesCS2D03G1302700LC
TraesCS5D03G0427100LC
TraesCS5D03G1073700
TraesCS5D03G0539900
TraesCS7B03G0284500
TraesCS1D03G0560900
TraesCS2B03G0514200
TraesCS6B03G0506000
TraesCS4A03G0101800
TraesCS2A03G1155800LC
TraesCS2B03G0070100
TraesCS4D03G0763200
TraesCS1A03G0726300
TraesCSU03G0269300
TraesCS4D03G0304900LC
TraesCS5A03G0211800
TraesCS5D03G0980700
TraesCS3B03G0614300LC
TraesCS7B03G0422400LC
TraesCS7A03G0994600
TraesCS6A03G0701700LC
TraesCS6B03G1020500
TraesCS6B03G0427900LC
TraesCS2B03G0571600
TraesCS1A03G0224600
TraesCS1A03G0301000LC
TraesCS5B03G1088800
TraesCS6A03G0318900
TraesCS6B03G0696900LC
TraesCS1D03G0877100
TraesCSU03G0021800LC
TraesCS7A03G0414400
TraesCS1A03G0172800
TraesCS3D03G1062100LC
TraesCS4A03G0697600LC
TraesCS5D03G0008700LC
TraesCS6D03G0599500
TraesCS1B03G1184800
TraesCS4A03G0122800
TraesCS5D03G0670600
TraesCS3B03G0509400LC
TraesCS6D03G0408100LC
TraesCS5D03G0598400
TraesCS2D03G1149900
TraesCS7B03G1187700
TraesCS1A03G0703200
TraesCS5D03G0913300LC
TraesCS5A03G1111900LC
TraesCS7D03G0991600
TraesCS4D03G0053600
TraesCS3D03G0667700LC
TraesCS2A03G1144100LC
TraesCS3A03G0379700
TraesCS3A03G0268600LC
TraesCS5D03G1008700LC
TraesCS6D03G0080300LC
TraesCS4A03G0133200LC
TraesCS5B03G0256600
TraesCS6A03G0776100LC
TraesCS1A03G0160600
TraesCS7D03G0872900
TraesCS5B03G0442000
TraesCS3B03G0993700
TraesCS3D03G0101500LC
TraesCS1B03G0849200
TraesCS4D03G0418800
TraesCS5D03G0814400
TraesCS3A03G0801700
TraesCS3A03G0574400
TraesCS4D03G0498700LC
TraesCS1B03G1056200
TraesCS4A03G0088600
TraesCS6D03G0913700
TraesCS5A03G1148100LC
TraesCS2B03G1506800LC
TraesCS6A03G1028800
TraesCS6D03G0912900LC
TraesCS6D03G0783100LC
TraesCS1A03G0448800
TraesCS1A03G0480300
TraesCS1B03G0876600LC
TraesCS7A03G0155100
TraesCS7A03G0154400
TraesCS2B03G1472700LC
TraesCS2B03G1335300LC
TraesCS2B03G0186800LC
TraesCS1A03G0482300
TraesCS1A03G0482200
TraesCS3B03G0769000
TraesCS6B03G0116500
TraesCS1A03G0467500LC
TraesCS2B03G0186700LC
TraesCS2A03G1353600
TraesCS7A03G0100700
TraesCS6A03G0792200LC
TraesCS5B03G0262600LC
TraesCS1B03G0008100LC
TraesCS6B03G0118400
TraesCS4A03G1124400LC
TraesCS1A03G0351800LC
TraesCSU03G0510600LC
TraesCS6B03G0115800
TraesCS2B03G1302900
TraesCS2B03G1553300LC
TraesCS5B03G0262500LC
TraesCS2B03G1299600
TraesCS1A03G0449000LC
TraesCS2A03G1350300
TraesCS2B03G1473100
TraesCS4A03G1124500LC
TraesCS7A03G0102500
TraesCS6B03G0115000LC
TraesCS2A03G1356600
TraesCS6B03G0114900LC
TraesCSU03G0525500LC
TraesCS3B03G1115100
TraesCS6B03G1258700
TraesCS4A03G1048900
TraesCS2B03G1401800
TraesCS6D03G0908800
TraesCS1A03G0392400LC
TraesCS1A03G0351500LC
TraesCS1A03G0161400
TraesCS1B03G0226200LC
TraesCS2A03G1357600
TraesCS6B03G0233500LC
TraesCS1B03G0390500LC
TraesCS2B03G1314300
TraesCS6D03G0015200LC
TraesCS6A03G1018900
TraesCS1B03G0120400
TraesCS4B03G0572400LC
TraesCS1A03G0245600
TraesCS1A03G0412700LC
TraesCS7A03G0156800
TraesCS1A03G0580200
TraesCS1B03G0284300LC
TraesCS2A03G1348400
TraesCS6B03G0022400
TraesCS7A03G1389600
TraesCS3A03G1134600LC
TraesCS1A03G0481600
TraesCS1A03G0480400LC
TraesCS7B03G0816200LC
TraesCS3B03G0052000
TraesCS1A03G0480800
TraesCS2B03G1315900
TraesCS1A03G0070000LC
TraesCS1A03G0153500LC
TraesCS1A03G0351900LC
TraesCS2B03G0087300
TraesCS1A03G0419300
TraesCS1A03G0392200LC
TraesCS1B03G0391200LC
TraesCS5D03G0657800
TraesCS6A03G1032500
TraesCS6B03G0115600
TraesCS6D03G0899000
TraesCS7A03G0505100
TraesCS2B03G1173200
TraesCS1A03G0467400LC
TraesCS2D03G0893600
TraesCS2B03G1252500
TraesCS5B03G1283800LC
TraesCS7D03G1080800LC
TraesCS2B03G1283800
TraesCS1A03G0749300
TraesCS1A03G0383400
TraesCS2B03G1251400
TraesCS7A03G0242200
TraesCS2B03G1278200
TraesCS2A03G1328200
TraesCS5D03G0858600
TraesCS2B03G1314000
TraesCS5D03G0541500
TraesCS6D03G0279000
TraesCS1A03G0392100LC
TraesCS3A03G1115900LC
TraesCS1A03G0351700LC
TraesCS6B03G1256400
TraesCS4A03G0217300LC
TraesCS1A03G0392300LC
TraesCS7A03G0152600LC
TraesCS2A03G1335500
TraesCS5B03G0557600
TraesCS1D03G0084200
TraesCS2B03G1248900LC
TraesCS1D03G0232600
TraesCS1A03G0070100LC
TraesCS3D03G1057300
TraesCS6B03G0292600LC
TraesCS7A03G0602900LC
TraesCS5D03G1199700
TraesCSU03G0525300LC
TraesCS2A03G1348500
TraesCS3A03G0118900
TraesCS4A03G0865000LC
TraesCS2B03G1572800
TraesCS2B03G0071600
TraesCS5A03G0896800
TraesCS2B03G1401600
TraesCS4B03G0420200LC
TraesCS5B03G0247200LC
TraesCS2B03G1400100
TraesCS1A03G0352100
TraesCS4D03G0686200
TraesCS5D03G0510700
TraesCS2B03G1301300
TraesCS6A03G0513200
TraesCS1A03G0448900LC
TraesCS4A03G0874500LC
TraesCS2B03G1399400
TraesCS1A03G0376700
TraesCS7A03G0152300
TraesCS7A03G0198900LC
TraesCS1B03G0390700LC
TraesCS5B03G0192000
TraesCS4A03G1184600
TraesCS1A03G0245900
TraesCS6B03G1131700LC
TraesCS2B03G1252200LC
TraesCS1A03G0202900LC
TraesCS7A03G0152400
TraesCS2B03G1204700LC
TraesCS3A03G0118200
TraesCS5B03G0213200LC
TraesCS4A03G1246400
TraesCS4A03G0958300
TraesCS7A03G0503600
TraesCS2A03G0950600
TraesCS7B03G1211600LC
TraesCS1A03G0512100LC
TraesCS2B03G1198100
TraesCS7D03G0347500LC
TraesCS1A03G0195800LC
TraesCS5B03G0589800
TraesCS4B03G0924800
TraesCS7A03G0102000
TraesCSU03G0496800LC
TraesCS1B03G0992100
TraesCS6D03G0842600
TraesCS6A03G0247100
TraesCS6A03G1037000
TraesCS1A03G0351600LC
TraesCS5A03G0877700
TraesCS4B03G0764200
TraesCS2B03G1339200
TraesCS2B03G1324900
TraesCS2A03G1357400
TraesCS5A03G0912900
TraesCS7B03G0284600LC
TraesCS2A03G0358600
TraesCS2B03G1250700LC
TraesCS2A03G0139200
TraesCS1A03G0141200
TraesCS2B03G1250400
TraesCS3B03G1520400
TraesCS6B03G0936100LC
TraesCS6A03G1035900
TraesCS1B03G0311400
TraesCS7A03G0007400
TraesCS1A03G0384000LC
TraesCS2B03G0266800LC
TraesCS2D03G1310800
TraesCS7D03G1242900
TraesCS5A03G0547500
TraesCS7B03G1247100LC
TraesCS6D03G0072900
TraesCS1A03G0171600
TraesCS4A03G0104200
TraesCS5A03G0826700
TraesCS2B03G1529400LC
TraesCS4A03G1131600
TraesCS2A03G1338300
TraesCS7B03G0544700LC
TraesCS7B03G1058900LC
TraesCS7B03G0320500
TraesCS1D03G0956300
TraesCS7D03G0218200
TraesCS2D03G1011700
TraesCS7A03G0101700LC
TraesCS6B03G0108100
TraesCS7A03G0111000
TraesCS4D03G0187900LC
TraesCS1A03G0412600LC
TraesCS4B03G0399800
TraesCS1D03G0084100
TraesCS1A03G0436300LC
TraesCS1A03G0269400LC
TraesCS3D03G0116300
TraesCS2B03G1250500
TraesCS1B03G0876700LC
TraesCS2B03G1378500
TraesCS7B03G0323200
TraesCS4A03G0648000LC
TraesCS4A03G1117800
TraesCS4A03G1246500
TraesCS2B03G1299500
TraesCS5D03G0652700
TraesCS1A03G0745100
TraesCS2B03G1282200LC
TraesCS1A03G0340700LC
TraesCS1A03G0182500LC
TraesCSU03G0549200LC
TraesCS2A03G0316200
TraesCS4B03G0881600
TraesCS5A03G0577000
TraesCS6B03G0118600
TraesCS2A03G1355500
TraesCS2B03G1204600LC
TraesCS2B03G0352800
TraesCS5D03G0370800
TraesCS2B03G1246900LC
TraesCS7B03G1075900
TraesCS6D03G0916500
TraesCS7A03G0520900LC
TraesCSU03G0236000LC
TraesCS2B03G1245100
TraesCS1A03G0509400
TraesCS2B03G1251900
TraesCS5B03G0942800
TraesCS6D03G0616700LC
TraesCS6B03G0528200LC
TraesCS6D03G0743300
TraesCS7D03G0485900
TraesCS2B03G1404100
TraesCS7D03G0342600
TraesCS2B03G1244200
TraesCS7D03G1015300LC
TraesCS3B03G1520500
TraesCS3B03G1462100LC
TraesCS5B03G0331500LC
TraesCS3B03G0037000
TraesCS4D03G0297000
TraesCS1D03G0718600
TraesCS2D03G0631700LC
TraesCS6D03G0017300
TraesCS5B03G0427000LC
TraesCS2B03G1399200
TraesCS3D03G0166100
TraesCS4A03G1130600
TraesCS6B03G0097800LC
TraesCS1A03G0503000
TraesCS7B03G0849700
TraesCS4A03G1151800
TraesCS2B03G1495300
TraesCS2B03G1250800
TraesCS1A03G0913000LC
TraesCS1D03G0218000LC
TraesCS1A03G0393100
TraesCS2B03G0742400
TraesCS3A03G0046400
TraesCS5B03G0402100
TraesCS5B03G0332700
TraesCS6A03G0830300
TraesCS3B03G0574200LC
TraesCS5D03G0365400
TraesCS1D03G0002300
TraesCS7A03G0072700
TraesCS7D03G1182800
TraesCS7A03G0154900
TraesCS7D03G0165200LC
TraesCS1B03G0126900
TraesCS1A03G0917600LC
TraesCS1D03G0051000
TraesCS3B03G0650500LC
TraesCS1A03G0973000LC
TraesCS5A03G0397800
TraesCS1D03G0718500
TraesCS2D03G1266600
TraesCS5B03G0394500
TraesCS2B03G1139500
TraesCS2D03G0624100
TraesCS2B03G1396700
TraesCS2A03G1355400
TraesCS3B03G0226600
TraesCS2D03G1288600
TraesCS1A03G0334200LC
TraesCS3A03G1020500
TraesCS6A03G0928700
TraesCS2D03G1093400
TraesCS5B03G0626300LC
TraesCS4B03G0747400
TraesCS4A03G0995900
TraesCS1A03G0073500
TraesCS2B03G0197400
TraesCS5A03G0255900LC
TraesCS1A03G0523200
TraesCS7D03G1162900
TraesCS1D03G0902600LC
TraesCS6A03G0322600LC
TraesCS5B03G0906200
TraesCS4D03G0424600
TraesCS2B03G1251800LC
TraesCS2B03G0478600
TraesCS2A03G1270800
TraesCS4A03G0827900LC
TraesCS2B03G0389300
TraesCS5A03G0406100
TraesCS5B03G0364400LC
TraesCS1A03G0098700
TraesCS1B03G0819300
TraesCS1A03G0164100LC
TraesCS2A03G1068000
TraesCS4A03G1226300LC
TraesCS4A03G1117900
TraesCS6D03G0616400
TraesCS4A03G1244700
TraesCS3B03G0211100
TraesCS7D03G0003200
TraesCS1A03G0164000
TraesCS5B03G0497900
TraesCS1B03G0695800
TraesCS6B03G0055700
TraesCS6B03G0055800
TraesCS3B03G0319700
TraesCS2B03G1401300
TraesCS1A03G0261800LC
TraesCS5D03G0889500
TraesCS2B03G1374000
TraesCS3D03G0663700
TraesCS7A03G0018600
TraesCS5B03G0480200LC
TraesCS2D03G0210500
TraesCS5A03G1193200
TraesCS6D03G0899400LC
TraesCS1A03G0333700LC
TraesCS1A03G0304000
TraesCS1A03G0173300LC
TraesCS1D03G0232700LC
TraesCS5B03G0191900LC
TraesCS2D03G0165100
TraesCS2B03G1473300
TraesCS6B03G0097900LC
TraesCS7A03G1165800
TraesCS2B03G1244100
TraesCS6B03G0914500
TraesCS5A03G1290500
TraesCS3D03G0454000LC
TraesCS3A03G0118300
TraesCS1B03G0119800LC
TraesCS1A03G0603300
TraesCS1D03G0902500LC
TraesCS4A03G1131400
TraesCS6B03G1043700
TraesCS1A03G0513600LC
TraesCS7B03G0907100
TraesCS7D03G1176600LC
TraesCS5A03G0073100
TraesCS2B03G1250600LC
TraesCS6A03G0560700LC
TraesCS7B03G0149600
TraesCS4A03G0349500LC
TraesCS3B03G1048000
TraesCSU03G0059900
TraesCS7A03G1357900
TraesCS6D03G0744400
TraesCS7B03G0193600
TraesCS1D03G0088800
TraesCS5B03G0111600
TraesCS2B03G1474800
TraesCSU03G0011500
TraesCS4A03G1241800LC
TraesCS6B03G1035100
TraesCS1A03G0775900
TraesCS4A03G0349100LC
TraesCS3A03G0350000
TraesCS6D03G0422600LC
TraesCS6D03G0257200
TraesCS2D03G0614100
TraesCS7A03G0418600
TraesCS4A03G0508500LC
TraesCS3A03G0778600
TraesCS6B03G0252600LC
TraesCS3D03G0486400LC
TraesCS1A03G0265500LC
TraesCS7D03G0114300
TraesCS7B03G0059500
TraesCS1D03G0043100LC
TraesCS2D03G0788500
TraesCS1A03G0182800LC
TraesCS5B03G0220600LC
TraesCS7B03G1275100
TraesCS3B03G0948800LC
TraesCS7A03G1376000LC
TraesCS1A03G0538700
TraesCS5A03G0552400
TraesCS6D03G0070000
TraesCS1A03G0160300LC
TraesCS2A03G1360400LC
TraesCS7A03G0890600LC
TraesCS6A03G0872300
TraesCS5D03G0591500
TraesCS7B03G0321400
TraesCS2D03G0605600
TraesCS5B03G0589900
TraesCS1A03G0603800
TraesCS2A03G1342600
TraesCS3B03G1294400
TraesCS2A03G1355600
TraesCS5D03G1192100
TraesCS6A03G0898700
TraesCS7A03G0136600
TraesCS1D03G0845400
TraesCS2B03G1529300LC
TraesCS7D03G0486300
TraesCS1A03G0749400
TraesCS4A03G0508400LC
TraesCS2A03G0176000LC
TraesCS1A03G0575400
TraesCS2D03G0052100
TraesCS2D03G0138900
TraesCS2D03G0539500LC
TraesCS3B03G0642900
TraesCS2B03G1402400
TraesCS7B03G0582800LC
TraesCS7D03G1015400
TraesCS1B03G0008200LC
TraesCS2B03G1472600LC
TraesCS2A03G1358300
TraesCS1A03G0561900LC
TraesCS4B03G0510900LC
TraesCS6B03G0479400LC
TraesCS7D03G0599900
TraesCS7A03G0104500
TraesCS1A03G0245800
TraesCS2D03G0130200
TraesCS5A03G1142000
TraesCS1A03G0160200LC
TraesCS1A03G0143700LC
TraesCS3A03G0807300LC
TraesCS7B03G0390900LC
TraesCS4D03G0839800
TraesCS7D03G0886700LC
TraesCS6B03G0062100LC
TraesCS3D03G0764100
TraesCS5D03G0008200LC
TraesCS5D03G0541600
TraesCS2B03G0935100
TraesCS2B03G0366500LC
TraesCS2D03G0599400
TraesCS3A03G1115100LC
TraesCSU03G0278200LC
TraesCS2A03G0468000
TraesCS6D03G0391100LC
TraesCS5B03G1214900
TraesCS1B03G0819400LC
TraesCS5B03G0158600
TraesCS3A03G0813700LC
TraesCS4A03G0813700
TraesCS5B03G0025200LC
TraesCS5B03G0842600LC
TraesCS4D03G0623900
TraesCS6A03G0962800
TraesCS3A03G1105800
TraesCS7B03G0140900LC
TraesCS6A03G0126100LC
TraesCS5A03G0084400LC
TraesCS2B03G0072100
TraesCS4A03G0850200LC
TraesCS1A03G0148500LC
TraesCS2B03G1246600
TraesCS5B03G0389500LC
TraesCS3D03G0705400LC
TraesCS3B03G1368800
TraesCS6A03G0222300
TraesCS2D03G0474500
TraesCS6D03G0803200
TraesCS6B03G1255800LC
TraesCS4D03G0270400
TraesCS6B03G0126400
TraesCS2A03G1354000LC
TraesCS3D03G0587000LC
TraesCS6D03G0932000
TraesCS6A03G0395600
TraesCS2A03G0006900
TraesCS1B03G0875900LC
TraesCS1D03G0572300
TraesCS4D03G0466600LC
TraesCS3A03G1091400LC
TraesCS1A03G0065700LC
TraesCS4B03G0302500LC
TraesCS2A03G1356700LC
TraesCS1D03G0956200LC
TraesCS6B03G1177600
TraesCS5B03G0002800LC
TraesCS3B03G1380400
TraesCS6B03G1254000LC
TraesCS7A03G0274700LC
TraesCS7B03G0356700
TraesCS1A03G0142100
TraesCS7D03G1242100
TraesCS1B03G0237200LC
TraesCS3A03G0136400LC
TraesCS6A03G1049600
TraesCS3A03G0259600LC
TraesCS2D03G0061400
TraesCS4A03G0046900LC
TraesCS1A03G0171800LC
TraesCS3B03G1266400LC
TraesCS7B03G0576600LC
TraesCS5D03G0096600
TraesCS1B03G1076200LC
TraesCS7D03G0846800
TraesCS3A03G0131200
TraesCS7B03G1108300
TraesCS2B03G0014500
TraesCS6A03G0612000
TraesCS6B03G1118700
TraesCS1B03G0482000
TraesCS3D03G1146000LC
TraesCS2B03G1474700
TraesCS3A03G0763000LC
TraesCS5D03G0892800
TraesCS7B03G0733800
TraesCS1A03G0412500LC
TraesCS3A03G0812800
TraesCS2B03G0516300LC
TraesCS6B03G0622700LC
TraesCS6D03G0007000
TraesCS2B03G1301500
TraesCS4A03G0875700
TraesCS3D03G0840900
TraesCS7A03G1064600
TraesCS3A03G1091300LC
TraesCS2D03G0895800
TraesCS7B03G1192200LC
TraesCS7A03G0834600LC
TraesCS5B03G1238700
TraesCS5A03G1268500LC
TraesCS2B03G1240900LC
TraesCS1B03G0125800LC
TraesCS3D03G0107700
TraesCS3B03G0540800LC
TraesCS4B03G0559200LC
TraesCS3D03G0695900
TraesCS4B03G0197300LC
TraesCS6D03G0416500LC
TraesCS1A03G0388700LC
TraesCS5D03G0683400LC
TraesCS2B03G0239300LC
TraesCS3B03G0826100
TraesCS6A03G0849200LC
TraesCS1A03G0182700LC
TraesCS3A03G0224800
TraesCS5D03G0121200
TraesCS2A03G1143500
TraesCS3A03G0135300LC
TraesCS7A03G1350400
TraesCS3A03G0086600
TraesCS2D03G0631200LC
TraesCS7B03G0304300
TraesCS4B03G0697100
TraesCS2B03G1279900
TraesCS3D03G0055600
TraesCS4B03G0856500LC
TraesCS2B03G1301600
TraesCS2D03G0640500
TraesCS7A03G0137200
TraesCS4A03G0211500LC
TraesCS2A03G1282500
TraesCS5A03G1207400
TraesCS1A03G0531400
TraesCS7D03G0083000
TraesCS2A03G1134300LC
TraesCS6D03G0616600LC
TraesCS1B03G0065000
TraesCS6B03G0101500LC
TraesCS6A03G0015800
TraesCS7B03G0860500
TraesCS3A03G0315300
TraesCS4B03G0675500
TraesCS4A03G0497000
TraesCS1A03G0549800
TraesCS2B03G1472300
TraesCS7D03G0475200
TraesCS4B03G0577500LC
TraesCS7B03G0849200
TraesCS7A03G0827100LC
TraesCS5B03G0560700
TraesCS6B03G0640600LC
TraesCS7B03G0940500
TraesCS4A03G0595900
TraesCS6B03G0245300
TraesCS7B03G0662600LC
TraesCSU03G0150900LC
TraesCS6B03G0776900
TraesCS5D03G0173600LC
TraesCS5B03G1376400
TraesCS2D03G0131700
TraesCS3B03G0204900LC
TraesCS1D03G0565600LC
TraesCS2A03G0050900
TraesCS7D03G1234400
TraesCS4D03G0422400LC
TraesCS1B03G0303000LC
TraesCS6B03G0098400LC
TraesCS7B03G0582600LC
TraesCS2B03G1399900
TraesCS4B03G0982000LC
TraesCSU03G0494600LC
TraesCS1D03G0364800
TraesCS2B03G1495200
TraesCS2B03G1403600
TraesCS5B03G0793500
TraesCS5D03G0113400
TraesCS6B03G1275500
TraesCS1A03G0171900LC
TraesCS7B03G1075600
TraesCS3B03G0458600LC
TraesCS4A03G0780600
TraesCS1D03G0559200LC
TraesCS5A03G0157100LC
TraesCS3A03G0943200
TraesCS6A03G1003400LC
TraesCS2B03G0254300
TraesCS3B03G1033100LC
TraesCS2B03G0727900
TraesCS2B03G1208300
TraesCS7D03G0319100
TraesCS6D03G0761100
TraesCS6B03G0487400
TraesCS3B03G0454200
TraesCS7B03G0439700
TraesCS7B03G0341500LC
TraesCS4D03G0339100LC
TraesCSU03G0400600LC
TraesCS7A03G0103200
TraesCS6D03G0704300
TraesCS4D03G0421500
TraesCS5B03G0825200
TraesCS2A03G1139300
TraesCS6B03G0156300LC
TraesCS4D03G0007600
TraesCS5D03G1162500
TraesCS2A03G0643000
TraesCS1D03G0935200
TraesCS1B03G1123200
TraesCS7A03G0898500LC
TraesCS7B03G0723600
TraesCS3A03G0782100
TraesCS2B03G1472400
TraesCS2B03G1572100
TraesCS3A03G0175700LC
TraesCS1D03G0808500
TraesCS4D03G0187800LC
TraesCS4D03G0337700LC
TraesCS2B03G0903600
TraesCS6D03G0413900LC
TraesCS7A03G0152100
TraesCS4A03G0263100LC
TraesCS5D03G0754300LC
TraesCS6A03G0995500LC
TraesCS5B03G0671300LC
TraesCS1D03G0179300
TraesCS2B03G0816800LC
TraesCS4B03G0195400
TraesCS7B03G1280800LC
TraesCS3D03G0632500LC
TraesCS7B03G0460500LC
TraesCS5D03G1075300
TraesCS2A03G0694700LC
TraesCS3B03G1464700
TraesCS3D03G0945800LC
TraesCS7D03G1228000
TraesCS2B03G1403100
TraesCS2B03G1419100
TraesCS5B03G0713200LC
TraesCS5D03G0688500
TraesCS5B03G1111600
TraesCS3B03G0483300
TraesCS5B03G0682000LC
TraesCS1D03G0833400LC
TraesCS7D03G0094100
TraesCS2B03G1252300LC
TraesCS7A03G0140100LC
TraesCS7B03G0497300LC
TraesCS5A03G0470000LC
TraesCS1A03G0241400
TraesCS4B03G0211200
TraesCS5D03G0718700
TraesCS1A03G0387400LC
TraesCS4A03G0078800
TraesCS7D03G0955200
TraesCS5D03G0074900
TraesCS2B03G0523800LC
TraesCS1A03G0344500LC
TraesCS4A03G1116000
TraesCS6A03G0842100
TraesCS1B03G1163400
TraesCS2A03G0149200LC
TraesCS2B03G0858100LC
TraesCS4A03G0078200LC
TraesCS6D03G0410100LC
TraesCS2A03G1351800LC
TraesCS5A03G1019800
TraesCS4A03G0869100LC
TraesCS2D03G0705000
TraesCS5A03G1062100LC
TraesCS3A03G0129400
TraesCS2A03G1335000
TraesCS1A03G0396700LC
TraesCS7D03G0765400LC
TraesCS1D03G0718400
TraesCS7B03G0451600LC
TraesCS4D03G0252500
TraesCS5A03G0254400LC
TraesCS4B03G0883300
TraesCS1B03G0349300LC
TraesCS5B03G1114400LC
TraesCS2A03G0212700
TraesCS1B03G0150700
TraesCS1D03G0129200
TraesCS7B03G0497600LC
TraesCS6B03G0823900LC
TraesCS1B03G0431100LC
TraesCS2B03G1221400LC
TraesCS2A03G1032300
TraesCS5D03G1199800LC
TraesCS4B03G0559100LC
TraesCS1A03G0067100
TraesCS3A03G0732000
TraesCS1A03G1058100LC
TraesCS6A03G0229000
TraesCS6B03G1283200
TraesCS4A03G1244800LC
TraesCS6B03G0151800
TraesCS4D03G0508200LC
TraesCS1A03G0101600
TraesCS7A03G0964900LC
TraesCS5A03G1249400
TraesCS1A03G0182600LC
TraesCS7A03G1147800
TraesCS2B03G1251100LC
TraesCS5A03G0759200
TraesCS3D03G0116200
TraesCS4B03G0220500
TraesCS1D03G0194900LC
TraesCS3B03G1370500LC
TraesCS6B03G0695600LC
TraesCS4B03G0647900
TraesCS1A03G0856700
TraesCS1A03G1036200LC
TraesCS4B03G0902300
TraesCS5D03G0874100
TraesCS3B03G1242600
TraesCS3D03G1181300
TraesCS7D03G0916300LC
TraesCS6B03G0095100
TraesCS3B03G0005700
TraesCS5D03G1120300
TraesCS7A03G1350300
TraesCS7D03G0200200
TraesCS6B03G1020000
TraesCS3A03G0160300
TraesCS4B03G0585000
TraesCS1B03G0226500LC
TraesCS7A03G0123000
TraesCS6B03G1210200LC
TraesCS3A03G0550800LC
TraesCS7A03G1023100LC
TraesCS3A03G1013700LC
TraesCS7A03G1223700
TraesCS5B03G0709500LC
TraesCS7A03G0004200LC
TraesCS5B03G0935700LC
TraesCS6B03G1087500
TraesCS5A03G0288000LC
TraesCS7A03G0353600
TraesCS2B03G1219400
TraesCS3D03G0719400
TraesCS5D03G0838900
TraesCS6A03G0480500LC
TraesCS6D03G0616500LC
TraesCS4B03G0591100LC
TraesCS6D03G0257100
TraesCS1A03G0436200LC
TraesCS6A03G0651800
TraesCS6A03G0837500LC
TraesCS2B03G0959700
TraesCS7A03G0612200
TraesCS4B03G0561700LC
TraesCS6B03G0657400LC
TraesCS2B03G0520300LC
TraesCS5B03G0193400
TraesCS7A03G0100500
TraesCS6D03G0072500
TraesCS1B03G0482400
TraesCS2B03G1314800
TraesCS7D03G0275300
TraesCS5D03G1062700
TraesCSU03G0288500
TraesCS5B03G0067200
TraesCS2B03G0482800LC
TraesCS2B03G1406200
TraesCS4D03G0187700LC
TraesCS5B03G1296700
TraesCS6B03G0531400LC
TraesCS2B03G1468300
TraesCS5A03G1279700
TraesCS7B03G1039300LC
TraesCS2A03G1221000
TraesCS3A03G0575500
TraesCS5B03G0214700LC
TraesCS5A03G0541000LC
TraesCS2B03G0978800
TraesCS4A03G1117700
TraesCS7B03G0576500LC
TraesCS7D03G0366500
TraesCS3D03G1192100
TraesCS6A03G0853300
TraesCS6D03G0834700LC
TraesCS6D03G0382900LC
TraesCS6B03G1256600
TraesCS7A03G1092200
TraesCS3B03G1493000
TraesCS4A03G0923400LC
TraesCS1D03G0976400
TraesCS5D03G0003400
TraesCS3D03G0632700
TraesCS2B03G0590100
TraesCS4B03G0700400
TraesCS6B03G0824000LC
TraesCS2A03G0817300
TraesCS7B03G0656300LC
TraesCS7D03G0357800
TraesCS3A03G0602700
TraesCS6A03G0702700
TraesCS3D03G0564600LC
TraesCS4B03G0429400LC
TraesCS2A03G0133100
TraesCS6D03G0274700LC
TraesCS7D03G0025600LC
TraesCS5A03G0024200LC
TraesCS6A03G0928200
TraesCS2A03G0356200
TraesCS5A03G0007500
TraesCS3D03G0093300LC
TraesCS3A03G1261400LC
TraesCS4D03G0733400
TraesCS3D03G1040900
TraesCS3B03G0192700
TraesCS5B03G0380600LC
TraesCS1A03G0348100LC
TraesCS2B03G0486500LC
TraesCS6A03G0571400LC
TraesCS7B03G0557000LC
TraesCS4A03G1098800LC
TraesCS5A03G1279500
TraesCS2A03G0179300
TraesCS1B03G0274600
TraesCS1D03G0999400
TraesCS3D03G0991100
TraesCS4A03G1100100
TraesCS6A03G1033200
TraesCS7A03G0832300
TraesCSU03G0263200LC
TraesCSU03G0364400LC
TraesCS2B03G1470000
TraesCS5A03G0506800
TraesCS3D03G0108200LC
TraesCS2A03G1369700
TraesCS2A03G0185500LC
TraesCS7D03G1179300LC
TraesCS3A03G1087500LC
TraesCS4B03G0808300
TraesCS3D03G0142800
TraesCS5B03G1352500
TraesCS5B03G0481100
TraesCS3D03G0675100
TraesCS5B03G1111700LC
TraesCS3A03G1267300
TraesCS2B03G1299400LC
TraesCS2B03G0752500
TraesCS1D03G0662400LC
TraesCS7B03G0170900
TraesCS2A03G0943700
TraesCS7A03G1246300LC
TraesCS4A03G0557300LC
TraesCS3A03G0969600
TraesCS4A03G0567000
TraesCS7B03G0698000
TraesCS3A03G0225300
TraesCS5A03G0758500LC
TraesCS1B03G0386500
TraesCSU03G0055900
TraesCS1B03G0335400LC
TraesCS7B03G0483800
TraesCS5D03G0640900
TraesCS7B03G0640800LC
TraesCS5A03G0936000LC
TraesCS1D03G0412600
TraesCS7B03G1008900
TraesCS1A03G0352200LC
TraesCS4B03G0172500
TraesCS2D03G1030100LC
TraesCS5B03G1346900
TraesCS1A03G0509500
TraesCS1A03G0261100LC
TraesCS3B03G1242100LC
TraesCS3D03G0851500LC
TraesCS5A03G0903400
TraesCS1A03G0990100
TraesCS1A03G0191200LC
TraesCS7B03G0394100
TraesCS1A03G0603400
TraesCS4D03G0130800
TraesCS2A03G0023100
TraesCS1A03G0011500
TraesCS1A03G0164400LC
TraesCS1A03G0164600
TraesCS2B03G1437100LC
TraesCS3A03G0473200LC
TraesCS7B03G1288000
TraesCSU03G0376000LC
TraesCS2D03G0138200
TraesCS3B03G0277300
TraesCS4B03G0978100
TraesCS4A03G1110200
TraesCS2A03G1050400LC
TraesCS5A03G1013000LC
TraesCS6B03G0227500
TraesCS2A03G1358800
TraesCS3B03G1492900
TraesCS7D03G0652900LC
TraesCS1D03G1006900LC
TraesCS7A03G0504900
TraesCS3A03G0146600LC
TraesCS6A03G0176700
TraesCS2D03G0516500LC
TraesCS7B03G0875100
TraesCS1D03G0060500
TraesCS2B03G1210600LC
TraesCS2A03G0083700
TraesCS1D03G0089900
TraesCS4A03G1098500
TraesCS5A03G0626300
TraesCS1B03G0531100
TraesCS1B03G0145600LC
TraesCS5A03G0482300
TraesCS3B03G0310600
TraesCS7D03G0912200LC
TraesCS3A03G0366300
TraesCS4A03G0092300
TraesCS4B03G0756700LC
TraesCS5B03G0623800
TraesCS6A03G0082600
TraesCSU03G0164300
TraesCS2B03G0662700LC
TraesCS5D03G0445600
TraesCS2D03G0996200LC
TraesCS4D03G0298500
TraesCS1B03G1014500
TraesCS5B03G0732800
TraesCS1B03G1023200LC
TraesCS1D03G0676200
TraesCS5A03G0096300
TraesCS6B03G0760800
TraesCS7D03G1247900
TraesCS2B03G0213500
TraesCS6A03G0348900LC
TraesCS7D03G0741300LC
TraesCS6B03G1048500LC
TraesCS2A03G0168200
TraesCS4D03G0313100LC
TraesCS4B03G0177600
TraesCS4B03G0544200
TraesCS1D03G0718900
TraesCS3B03G1378000LC
TraesCS7A03G0143500LC
TraesCS5B03G0102000LC
TraesCS2A03G0929300LC
TraesCS2B03G0491800LC
TraesCS6A03G0248600
TraesCS5D03G0495100
TraesCS5B03G0242300LC
TraesCS5A03G1217300
TraesCS4D03G0331700LC
TraesCS2A03G1031900
TraesCS7B03G0185800LC
TraesCS7A03G1325500LC
TraesCS3A03G0246200
TraesCS7B03G0442600LC
TraesCS2A03G1013500
TraesCS2A03G0687400
TraesCS5D03G0038100
TraesCS2A03G0503900LC
TraesCS2B03G1214200LC
TraesCSU03G0212400
TraesCS2A03G0962400
TraesCS6A03G0133000
TraesCS5A03G0303500LC
TraesCS7B03G0441900LC
TraesCS6A03G0968900LC
TraesCS4A03G0487500
TraesCS4B03G0673800
TraesCS3A03G0121400LC
TraesCS5B03G0721100
TraesCS5A03G0592700
TraesCS3B03G1284400
TraesCS7A03G0121700
TraesCSU03G0444900LC
TraesCS4A03G0959800
TraesCS7D03G1190200LC
TraesCS2A03G0711600
TraesCS1A03G0257800
TraesCS7B03G0760400LC
TraesCS6D03G0616800LC
TraesCS5B03G0793600LC
TraesCS3D03G0532200
TraesCS4A03G0398900LC
TraesCS4A03G0410600LC
TraesCS2D03G1269200
TraesCS7A03G1246400
TraesCS2B03G0718200LC
TraesCS5D03G0718800
TraesCS7B03G0442900LC
TraesCS7B03G0290300LC
TraesCS3A03G1086600
TraesCS5D03G0062500
TraesCS5B03G0097200
TraesCS1A03G0186700
TraesCS3A03G0914000
TraesCS7D03G0138900
TraesCS5B03G1260900
TraesCS4D03G0754700
TraesCS2B03G1049900
TraesCS4A03G0809100LC
TraesCS2A03G0597500
TraesCS6D03G0393000
TraesCS3D03G0401100LC
TraesCS1B03G0488200LC
TraesCS5A03G1086100
TraesCS4D03G0104200LC
TraesCS2A03G1350700
TraesCS4A03G0813600
TraesCS7A03G0435700LC
TraesCS7D03G0852300LC
TraesCS3D03G0118800
TraesCS7B03G1179500LC
TraesCS4B03G0318200LC
TraesCS5D03G0600000
TraesCS1B03G0730500LC
TraesCS5B03G0667500LC
TraesCS1B03G0695700
TraesCS5A03G0601900
TraesCS5B03G0552700LC
TraesCS5A03G0816200LC
TraesCS7D03G0974300
TraesCS2D03G0617900LC
TraesCS5A03G0233200
TraesCS3A03G0141600
TraesCS7D03G0816000
TraesCS7B03G0541400LC
TraesCS7D03G0693300
TraesCS7D03G0225800LC
TraesCS4A03G0189100
TraesCS3B03G0899700LC
TraesCS3D03G0141200
TraesCS1A03G0555700
TraesCS3D03G0352200LC
TraesCS7B03G1088200LC
TraesCS2D03G0343400
TraesCS1D03G0425100
TraesCS4A03G1208100
TraesCSU03G0229500
TraesCS2B03G1315700
TraesCS1B03G0870600
TraesCS3D03G0224700
TraesCS3D03G1163700
TraesCS4B03G0032600LC
TraesCS2A03G0551400LC
TraesCS6D03G0019300
TraesCS6D03G0386600LC
TraesCS2B03G0596200LC
TraesCS7B03G0592300LC
TraesCSU03G0031100LC
TraesCS3B03G1330900
TraesCS2D03G0341200
TraesCS7A03G0452300
TraesCS7B03G1305600
TraesCS6D03G0403600LC
TraesCS7D03G0724500
TraesCS4B03G0441200LC
TraesCS5A03G0039800
TraesCS6D03G0221100
TraesCS5B03G1317800LC
TraesCS7B03G0576700LC
TraesCS6D03G0732400LC
TraesCS6D03G0257600LC
TraesCS1A03G0428500LC
TraesCS6B03G0318000
TraesCS7B03G0637900LC
TraesCS5D03G0034200
TraesCS3A03G0055100
TraesCS3A03G0291900
TraesCS7A03G0102100
TraesCS1B03G0584600
TraesCS5B03G1376300
TraesCS4B03G0856600LC
TraesCS5A03G1132700LC
TraesCS4A03G1098700LC
TraesCS3A03G0298900
TraesCS3A03G0922500
TraesCS7D03G0486700LC
TraesCS3B03G1332600LC
TraesCS7B03G0842400LC
TraesCS1A03G0326100LC
TraesCS4B03G0124800
TraesCS5D03G0256800LC
TraesCS2A03G0011900
TraesCS1A03G0718600
TraesCS2B03G0152100LC
TraesCS1B03G0619500LC
[truncated: 1,321 more rows]

## Sheet: TableS5
ID	Description	Category	GeneRatio	BgRatio	pvalue	p.adjust	geneID
GO:0043531	ADP binding	molecular_function	177|2214	2167|75904	1.63e-34	1.31e-31	TraesCS2A03G1342600/TraesCS1D03G0999400/TraesCS1A03G1061600/TraesCS2A03G0171600/TraesCS2B03G1251400/TraesCS4D03G0220700/TraesCS7B03G0193600/TraesCS3B03G1196300/TraesCS7B03G0925400/TraesCS7D03G0091600/TraesCS2D03G0007000/TraesCS7D03G0221000/TraesCSU03G0001400/TraesCS4A03G1152600/TraesCS2A03G1368200/TraesCS1D03G0642800/TraesCS3D03G0059300/TraesCS7D03G1268200/TraesCS7D03G0029400/TraesCS4A03G1117600/…
GO:0030001	metal ion transport	biological_process	56|2214	295|75904	6.75e-29	2.71e-26	TraesCS7B03G0644600/TraesCS2A03G0984600/TraesCS7B03G0860500/TraesCS3A03G0681300/TraesCS1D03G0709600/TraesCS2B03G1338500/TraesCS2D03G1199800/TraesCS2B03G1129300/TraesCS1B03G0395100/TraesCS7A03G1064600/TraesCS7B03G0980700/TraesCS2D03G1158000/TraesCS7B03G0731300/TraesCS2D03G1200600/TraesCS2B03G1093500/TraesCS2D03G1200300/TraesCS1B03G0845600/TraesCS2A03G1176600/TraesCS7D03G0975100/TraesCS2A03G0292200…
GO:0005385	zinc ion transmembrane transporter activity	molecular_function	23|2214	47|75904	3.63e-23	7.28e-21	TraesCS1D03G0709600/TraesCS2B03G1338500/TraesCS2B03G1129300/TraesCS1B03G0395100/TraesCS7B03G0731300/TraesCS1B03G0845600/TraesCS2A03G1176600/TraesCS2A03G0292200/TraesCS2D03G0307900/TraesCS7A03G0883300/TraesCS7A03G1019200/TraesCS2B03G0410400/TraesCS1A03G0741400/TraesCS7D03G0974300/TraesCS1D03G0305200/TraesCS7A03G1018500/TraesCS1D03G0709500/TraesCS1B03G0845500/TraesCS2D03G0952800/TraesCS1A03G0741300…
GO:0071577	zinc ion transmembrane transport	biological_process	23|2214	47|75904	3.63e-23	7.28e-21	TraesCS1D03G0709600/TraesCS2B03G1338500/TraesCS2B03G1129300/TraesCS1B03G0395100/TraesCS7B03G0731300/TraesCS1B03G0845600/TraesCS2A03G1176600/TraesCS2A03G0292200/TraesCS2D03G0307900/TraesCS7A03G0883300/TraesCS7A03G1019200/TraesCS2B03G0410400/TraesCS1A03G0741400/TraesCS7D03G0974300/TraesCS1D03G0305200/TraesCS7A03G1018500/TraesCS1D03G0709500/TraesCS1B03G0845500/TraesCS2D03G0952800/TraesCS1A03G0741300…
GO:0046873	metal ion transmembrane transporter activity	molecular_function	30|2214	110|75904	6.4e-21	1.03e-18	TraesCS7B03G0644600/TraesCS7B03G0860500/TraesCS1D03G0709600/TraesCS2B03G1338500/TraesCS2B03G1129300/TraesCS1B03G0395100/TraesCS7B03G0980700/TraesCS7B03G0731300/TraesCS1B03G0845600/TraesCS2A03G1176600/TraesCS7D03G0975100/TraesCS2A03G0292200/TraesCS2D03G0307900/TraesCS7D03G0975000/TraesCS7A03G0883300/TraesCS7A03G1019200/TraesCS2B03G0410400/TraesCS1A03G0741400/TraesCS7D03G0974300/TraesCS1D03G0305200…
GO:0055085	transmembrane transport	biological_process	156|2214	2432|75904	7.59e-20	1.02e-17	TraesCS4A03G0958300/TraesCS7D03G0192800/TraesCS4D03G0820400/TraesCS7B03G0352200/TraesCS1A03G0479500/TraesCS3B03G0914800/TraesCS5D03G0664400/TraesCS7B03G0860500/TraesCS5D03G0892800/TraesCS3A03G0904500/TraesCS3A03G0659300/TraesCS3D03G0350400/TraesCS1D03G0709600/TraesCS5A03G0396000/TraesCS2B03G1338500/TraesCS5B03G0636700/TraesCS4B03G0700400/TraesCS5D03G0629900/TraesCS7B03G0576400/TraesCS2A03G1068000…
GO:0016021	integral component of membrane	cellular_component	570|2214	14423|75904	1.65e-15	1.9e-13	TraesCS6B03G0380000/TraesCS7B03G0644600/TraesCS2A03G0984600/TraesCS7D03G0488700/TraesCS3B03G1109900/TraesCS4A03G0958300/TraesCS7D03G0192800/TraesCS6B03G0047600/TraesCS5A03G0877700/TraesCS7A03G0505100/TraesCS1B03G0346200/TraesCS4D03G0820400/TraesCS6D03G0025600/TraesCS5D03G0497500/TraesCS7B03G0352200/TraesCS4D03G0007600/TraesCS7D03G0109200/TraesCS7A03G0160500/TraesCS7D03G0424600/TraesCS5D03G0495100…
GO:0043565	sequence-specific DNA binding	molecular_function	64|2214	785|75904	3.23e-13	3.25e-11	TraesCS6D03G0545300/TraesCS5B03G0619800/TraesCS1A03G0749500/TraesCS2B03G1037000/TraesCS2A03G1143500/TraesCS1D03G0718600/TraesCS2B03G1396700/TraesCS4A03G0078800/TraesCS1A03G0576000/TraesCS2D03G0377200/TraesCS3A03G0950500/TraesCS2A03G1221000/TraesCS5B03G0490600/TraesCS3B03G1510900/TraesCS7D03G0816000/TraesCS5A03G0577000/TraesCS3A03G1062100/TraesCS3A03G0923900/TraesCS3A03G1247800/TraesCS7B03G0454600…
GO:0022857	transmembrane transporter activity	molecular_function	88|2214	1309|75904	8.15e-13	7.27e-11	TraesCS1B03G0346200/TraesCS3A03G0904500/TraesCS5B03G0636700/TraesCS4B03G0700400/TraesCS2B03G0591600/TraesCS2A03G1350700/TraesCS5D03G0163600/TraesCS3B03G1026200/TraesCS5A03G0903600/TraesCS2D03G0599400/TraesCS2A03G0605800/TraesCS2D03G1297500/TraesCS5A03G0391000/TraesCS3A03G0902700/TraesCS5B03G0953100/TraesCS1B03G1236400/TraesCS5B03G0594400/TraesCS3B03G1026400/TraesCS4A03G1098600/TraesCS7A03G0925700…
GO:0010112	regulation of systemic acquired resistance	biological_process	11|2214	20|75904	1.67e-12	1.34e-10	TraesCS1A03G0603300/TraesCS3D03G0067900/TraesCS3A03G0086600/TraesCS3B03G0093300/TraesCS1B03G0695700/TraesCS1B03G0695800/TraesCS1D03G0572300/TraesCS1A03G0603400/TraesCS3A03G0086900/TraesCS3B03G0092900/TraesCS1D03G0572400
GO:0008643	carbohydrate transport	biological_process	19|2214	100|75904	8.8e-11	6.43e-09	TraesCS6D03G0025600/TraesCS1A03G0325800/TraesCS6A03G0017900/TraesCS6B03G0033500/TraesCS6A03G0966400/TraesCS6B03G1183800/TraesCS6A03G0966800/TraesCS6A03G0966500/TraesCS6D03G0025300/TraesCS6D03G0847700/TraesCS6D03G0847600/TraesCS1D03G0639100/TraesCS6D03G0025400/TraesCS1B03G0405900/TraesCS1D03G0300400/TraesCS1D03G0116400/TraesCS1B03G1217700/TraesCS6B03G0033700/TraesCS6A03G0600000
GO:0003700	DNA-binding transcription factor activity	molecular_function	114|2214	2071|75904	1.29e-10	8.62e-09	TraesCS6D03G0545300/TraesCS5B03G0619800/TraesCS3B03G0005700/TraesCS7A03G1288900/TraesCS1A03G0749500/TraesCS5A03G0756700/TraesCS2B03G1037000/TraesCS7B03G0076700/TraesCS2A03G1251300/TraesCS2D03G0007000/TraesCS2A03G1143500/TraesCS7B03G1210900/TraesCS1D03G0718600/TraesCS2B03G1396700/TraesCS7D03G1225700/TraesCS2D03G0624100/TraesCS3A03G0002800/TraesCS2D03G0211100/TraesCS3B03G0005500/TraesCS1A03G0576000…
GO:0006468	protein phosphorylation	biological_process	223|2214	5247|75904	1.22e-08	7.52e-07	TraesCS2A03G1342600/TraesCS5A03G0877700/TraesCS7D03G1228000/TraesCS7A03G1219800/TraesCS4D03G0007600/TraesCS7D03G0109200/TraesCS6D03G0007000/TraesCS4D03G0155700/TraesCS5D03G1185000/TraesCS6B03G0808400/TraesCS5B03G0031200/TraesCS2B03G0988900/TraesCS4D03G0070500/TraesCS7D03G0782000/TraesCS7D03G1230700/TraesCS3D03G0576600/TraesCS2B03G0071700/TraesCS1D03G0976400/TraesCS4A03G1152600/TraesCS4D03G0004800…
GO:0004672	protein kinase activity	molecular_function	222|2214	5232|75904	1.5e-08	8.6e-07	TraesCS2A03G1342600/TraesCS5A03G0877700/TraesCS7D03G1228000/TraesCS7A03G1219800/TraesCS4D03G0007600/TraesCS7D03G0109200/TraesCS6D03G0007000/TraesCS4D03G0155700/TraesCS5D03G1185000/TraesCS6B03G0808400/TraesCS5B03G0031200/TraesCS2B03G0988900/TraesCS4D03G0070500/TraesCS7D03G0782000/TraesCS7D03G1230700/TraesCS3D03G0576600/TraesCS2B03G0071700/TraesCS1D03G0976400/TraesCS4A03G1152600/TraesCS4D03G0004800…
GO:1901601	strigolactone biosynthetic process	biological_process	7|2214	13|75904	2.62e-08	1.4e-06	TraesCS2B03G1103600/TraesCS7A03G1015100/TraesCS2D03G0930600/TraesCS3D03G0991100/TraesCS3A03G1063100/TraesCS3B03G1230400/TraesCS3D03G0631400
GO:0042908	xenobiotic transport	biological_process	6|2214	10|75904	1.16e-07	5.81e-06	TraesCS4D03G0589400/TraesCS1B03G0867500/TraesCS4B03G0664600/TraesCS1A03G0758200/TraesCS1D03G0727000/TraesCS4A03G0132700
GO:0000041	transition metal ion transport	biological_process	5|2214	6|75904	1.23e-07	5.81e-06	TraesCS2B03G1129300/TraesCS2D03G0307900/TraesCS1D03G0305200/TraesCS2D03G0952800/TraesCS2A03G1013500
GO:0080143	regulation of amino acid export	biological_process	9|2214	32|75904	2.3e-07	1.03e-05	TraesCS6B03G0509800/TraesCS6A03G0420200/TraesCS7D03G1147500/TraesCS7D03G1148100/TraesCS6D03G0356600/TraesCS7D03G1148000/TraesCS7B03G1088800/TraesCS7A03G1208100/TraesCS7B03G1089900
GO:0006857	oligopeptide transport	biological_process	14|2214	88|75904	2.64e-07	1.12e-05	TraesCS3A03G0904500/TraesCS4A03G1098600/TraesCS3A03G0118300/TraesCS4A03G0154400/TraesCS5A03G1138800/TraesCS3D03G0852600/TraesCS7A03G0121700/TraesCS4A03G1098500/TraesCS2A03G0017000/TraesCS3A03G0923200/TraesCS7D03G0208900/TraesCS7D03G0110100/TraesCS4A03G1098900/TraesCS4A03G1099000
GO:0004674	protein serine/threonine kinase activity	molecular_function	81|2214	1532|75904	3.14e-07	1.26e-05	TraesCS5A03G0877700/TraesCS7D03G0109200/TraesCS5D03G1185000/TraesCS5B03G0031200/TraesCS7D03G0782000/TraesCS3D03G0576600/TraesCS2B03G0071700/TraesCS4D03G0004800/TraesCS7D03G1240100/TraesCS5B03G1299200/TraesCS3A03G0089100/TraesCS5A03G0409600/TraesCS2B03G0072100/TraesCS6B03G0567100/TraesCS3A03G0129400/TraesCS2B03G1283800/TraesCS5B03G0888400/TraesCS5D03G0112800/TraesCS3B03G0115900/TraesCS4A03G1116000…
GO:0016020	membrane	cellular_component	244|2214	6307|75904	3.97e-06	0.000151747	TraesCS7B03G0644600/TraesCS3B03G1109900/TraesCS4A03G0958300/TraesCS7D03G0192800/TraesCS7A03G0791200/TraesCS1B03G0346200/TraesCS7B03G0352200/TraesCS5D03G0600000/TraesCS7A03G0160500/TraesCS6B03G0538700/TraesCS5D03G0495100/TraesCS1A03G0479500/TraesCS3B03G0914800/TraesCS5B03G1121200/TraesCS7B03G0860500/TraesCS3A03G0904500/TraesCS3A03G0659300/TraesCS3D03G0350400/TraesCS5A03G0430500/TraesCS1D03G0709600…
GO:2000112	regulation of cellular macromolecule biosynthetic process	biological_process	5|2214	10|75904	4.69e-06	0.000171046	TraesCS3B03G0005500/TraesCS3B03G0006700/TraesCS3B03G0006500/TraesCS3B03G0007000/TraesCS3B03G0006600
GO:0006357	regulation of transcription by RNA polymerase II	biological_process	26|2214	333|75904	6.84e-06	0.000238756	TraesCS6D03G0545300/TraesCS3B03G0005700/TraesCS3A03G0002800/TraesCS3B03G0005500/TraesCS2D03G0377200/TraesCS3D03G0002800/TraesCS3D03G1094600/TraesCS2B03G1314000/TraesCS2A03G0940500/TraesCS2D03G0992600/TraesCS3A03G0003300/TraesCS3B03G1368800/TraesCS6B03G1035100/TraesCS3B03G0006700/TraesCS3D03G0002700/TraesCS3B03G0006500/TraesCS3A03G0003900/TraesCS7A03G0628700/TraesCS3B03G0007000/TraesCS3B03G0005600…
GO:0016702	oxidoreductase activity, acting on single donors with incorporation of molecular oxygen, incorporation of two atoms of oxygen	molecular_function	14|2214	117|75904	8.61e-06	0.000288105	TraesCS2D03G1177900/TraesCS5D03G0104900/TraesCS2B03G1103600/TraesCS5B03G0014800/TraesCS3B03G1520500/TraesCS2A03G1219200/TraesCS2B03G1393100/TraesCS5D03G0028900/TraesCS2D03G0930600/TraesCS3A03G0694300/TraesCS6B03G1118700/TraesCS5D03G0099600/TraesCS5A03G0017800/TraesCS3D03G0631400
GO:0006749	glutathione metabolic process	biological_process	27|2214	362|75904	1.06e-05	0.000339713	TraesCS4A03G1138500/TraesCS6D03G0283400/TraesCS7A03G1278400/TraesCS1D03G0486100/TraesCS2D03G0476000/TraesCS6A03G0329800/TraesCS5A03G1176700/TraesCS1A03G0249300/TraesCS6D03G0036100/TraesCS1A03G0503000/TraesCS1D03G0221200/TraesCS6A03G0329900/TraesCS4D03G0493300/TraesCS7A03G0072700/TraesCS5A03G0058300/TraesCS5B03G0141600/TraesCS2D03G1290200/TraesCS5B03G0050700/TraesCS5D03G0074100/TraesCS7D03G0114300…
GO:0046872	metal ion binding	molecular_function	147|2214	3527|75904	1.14e-05	0.000353053	TraesCSU03G0370600/TraesCS2A03G0984600/TraesCS2D03G0893500/TraesCS2D03G1177900/TraesCS7D03G0872500/TraesCS5D03G0104900/TraesCS3B03G0293500/TraesCS6B03G1127700/TraesCS2D03G0601600/TraesCS3A03G0681300/TraesCS2B03G1050500/TraesCS3A03G0639700/TraesCS5D03G1199300/TraesCS4A03G0980900/TraesCS7D03G0489600/TraesCS2B03G1103600/TraesCS2B03G1372800/TraesCS2D03G0893600/TraesCS5A03G0135200/TraesCS6B03G0118600/…
GO:0008236	serine-type peptidase activity	molecular_function	27|2214	376|75904	2.07e-05	0.000616756	TraesCS2B03G1081800/TraesCS1A03G0482300/TraesCS3A03G0032700/TraesCS1B03G0708700/TraesCS2B03G0831900/TraesCS2A03G1055000/TraesCS6D03G0744400/TraesCS2D03G0209600/TraesCS2D03G0884800/TraesCS1D03G0956400/TraesCS1A03G0621100/TraesCS5B03G0095200/TraesCS2D03G0916000/TraesCS1D03G0956300/TraesCS1D03G0572800/TraesCS2A03G0753900/TraesCS3B03G0917500/TraesCS5D03G0110800/TraesCS1A03G0482200/TraesCS1D03G0573700…
GO:0005509	calcium ion binding	molecular_function	57|2214	1090|75904	2.27e-05	0.000651091	TraesCS5D03G1059700/TraesCS4D03G0070500/TraesCS1B03G0246000/TraesCS4A03G1152600/TraesCS1A03G0621900/TraesCS3D03G0648000/TraesCS5B03G0611800/TraesCS3D03G1058700/TraesCS6D03G0906900/TraesCS5D03G0591500/TraesCSU03G0167600/TraesCS3D03G1178500/TraesCS5D03G0569300/TraesCS7B03G0900100/TraesCS2B03G0197400/TraesCS3D03G1166500/TraesCS2D03G0138900/TraesCS3A03G0706000/TraesCS3A03G1137900/TraesCS4B03G0967400/…
GO:0031408	oxylipin biosynthetic process	biological_process	8|2214	42|75904	2.52e-05	0.000653073	TraesCS2D03G1177900/TraesCS5D03G0104900/TraesCS5B03G0014800/TraesCS3B03G1520500/TraesCS2A03G1219200/TraesCS2B03G1393100/TraesCS5D03G0028900/TraesCS5A03G0017800
GO:0042950	salicin transmembrane transporter activity	molecular_function	3|2214	3|75904	2.48e-05	0.000653073	TraesCS4D03G0679400/TraesCS4A03G0027400/TraesCS4B03G0758500
GO:0005364	maltose:proton symporter activity	molecular_function	3|2214	3|75904	2.48e-05	0.000653073	TraesCS4D03G0679400/TraesCS4A03G0027400/TraesCS4B03G0758500
GO:0005544	calcium-dependent phospholipid binding	molecular_function	8|2214	45|75904	4.26e-05	0.00106917	TraesCS1B03G0246000/TraesCS5B03G0611800/TraesCS3D03G1058700/TraesCS3A03G1137900/TraesCS5D03G0561400/TraesCS1D03G0175300/TraesCS1A03G0179800/TraesCS3B03G1323800
GO:0090575	RNA polymerase II transcription regulator complex	cellular_component	4|2214	8|75904	4.6e-05	0.00111925	TraesCS3B03G0005500/TraesCS3B03G0006700/TraesCS3B03G0006500/TraesCS3B03G0006600
GO:0004497	monooxygenase activity	molecular_function	74|2214	1591|75904	7.41e-05	0.00170027	TraesCS2B03G1419100/TraesCS5D03G0497500/TraesCS2B03G0295100/TraesCS5B03G0555700/TraesCS4D03G0760000/TraesCS7B03G0935900/TraesCS3B03G1005200/TraesCS6A03G0470400/TraesCS3D03G0805700/TraesCS5A03G1176100/TraesCS3D03G0118000/TraesCS2D03G0052300/TraesCS4B03G0647900/TraesCS3D03G0118800/TraesCS5A03G0096300/TraesCS7B03G0936000/TraesCS5B03G0998600/TraesCS3A03G0131600/TraesCS3A03G0132800/TraesCS6A03G0690100…
GO:0005524	ATP binding	molecular_function	311|2214	8670|75904	7.23e-05	0.00170027	TraesCS1A03G0142100/TraesCS2A03G0984600/TraesCS4A03G0958300/TraesCS2B03G1324900/TraesCS2A03G1342600/TraesCS5A03G0877700/TraesCS7D03G1228000/TraesCS7A03G1219800/TraesCS4D03G0007600/TraesCS7D03G0109200/TraesCS6D03G0007000/TraesCS6B03G0538700/TraesCS4D03G0155700/TraesCS5D03G0495100/TraesCS5D03G1185000/TraesCS6B03G0808400/TraesCS5D03G0212200/TraesCS5B03G0031200/TraesCS2B03G0988900/TraesCS4D03G0070500…
GO:0015770	sucrose transport	biological_process	4|2214	9|75904	8.09e-05	0.00180391	TraesCS4D03G0679400/TraesCS4A03G0027400/TraesCS1D03G0339700/TraesCS4B03G0758500
GO:0004805	trehalose-phosphatase activity	molecular_function	6|2214	26|75904	8.52e-05	0.00184966	TraesCS6D03G0667500/TraesCS5A03G0508000/TraesCS5B03G0513600/TraesCS2A03G0332200/TraesCS6A03G0792300/TraesCS5D03G0474200
GO:0016705	oxidoreductase activity, acting on paired donors, with incorporation or reduction of molecular oxygen	molecular_function	73|2214	1573|75904	8.83e-05	0.00186685	TraesCS2B03G1419100/TraesCS5D03G0497500/TraesCS2B03G0295100/TraesCS5B03G0555700/TraesCS4D03G0760000/TraesCS7B03G0935900/TraesCS3B03G1005200/TraesCS6A03G0470400/TraesCS3D03G0805700/TraesCS5A03G1176100/TraesCS3D03G0118000/TraesCS2D03G0052300/TraesCS4B03G0647900/TraesCS3D03G0118800/TraesCS5A03G0096300/TraesCS7B03G0936000/TraesCS5B03G0998600/TraesCS3A03G0131600/TraesCS3A03G0132800/TraesCS6A03G0690100…
GO:0008506	sucrose:proton symporter activity	molecular_function	3|2214	4|75904	9.7e-05	0.00199657	TraesCS4D03G0679400/TraesCS4A03G0027400/TraesCS4B03G0758500
GO:0006865	amino acid transport	biological_process	6|2214	28|75904	0.00013267	0.0025984	TraesCS3B03G1109900/TraesCS3A03G0952200/TraesCS3B03G1089700/TraesCS2D03G0746100/TraesCS3D03G0215500/TraesCS3B03G1037200
GO:0050896	response to stimulus	biological_process	12|2214	114|75904	0.000130781	0.0025984	TraesCS2A03G1143500/TraesCS1D03G0718600/TraesCS7D03G0816000/TraesCS2B03G1299500/TraesCS7A03G0832300/TraesCS5D03G0541600/TraesCS5D03G0453600/TraesCS5A03G0406100/TraesCS1A03G0749400/TraesCS5A03G0488700/TraesCS2D03G1093400/TraesCS3B03G0943700
GO:0005886	plasma membrane	cellular_component	60|2214	1252|75904	0.000157148	0.00300453	TraesCS3B03G1109900/TraesCS6D03G0025600/TraesCS3B03G0914800/TraesCS5B03G1121200/TraesCS3A03G0594100/TraesCS1A03G0325800/TraesCS5D03G0055100/TraesCS6A03G0017900/TraesCS6B03G0033500/TraesCS6A03G0966400/TraesCS3B03G1268500/TraesCS5D03G0914500/TraesCS6B03G1183800/TraesCS2B03G1129300/TraesCS2D03G1297500/TraesCS3A03G0952200/TraesCS3D03G1016100/TraesCS2B03G1325100/TraesCS2D03G0882900/TraesCS3B03G1089700…
GO:0005992	trehalose biosynthetic process	biological_process	8|2214	56|75904	0.000211438	0.00385875	TraesCS6D03G0667500/TraesCS5A03G0508000/TraesCS5B03G0513600/TraesCS6B03G1087500/TraesCS2A03G0332200/TraesCS6A03G0792300/TraesCS6B03G0936900/TraesCS5D03G0474200
GO:0004089	carbonate dehydratase activity	molecular_function	8|2214	56|75904	0.000211438	0.00385875	TraesCS2A03G0735800/TraesCS7D03G1238200/TraesCS7D03G1237600/TraesCS7B03G1229400/TraesCS7D03G1237700/TraesCS2B03G0811900/TraesCS2D03G0678100/TraesCS7A03G1309200
GO:0010051	xylem and phloem pattern formation	biological_process	3|2214	5|75904	0.000237135	0.00423153	TraesCS4A03G0160900/TraesCS5D03G0039900/TraesCS4B03G0666000
GO:0030418	nicotianamine biosynthetic process	biological_process	6|2214	32|75904	0.000288842	0.00493489	TraesCS5A03G1289100/TraesCS2B03G0264600/TraesCS3B03G0154800/TraesCS2D03G0196500/TraesCS6A03G0395600/TraesCS5A03G1289600
GO:0030410	nicotianamine synthase activity	molecular_function	6|2214	32|75904	0.000288842	0.00493489	TraesCS5A03G1289100/TraesCS2B03G0264600/TraesCS3B03G0154800/TraesCS2D03G0196500/TraesCS6A03G0395600/TraesCS5A03G1289600
GO:0005506	iron ion binding	molecular_function	78|2214	1782|75904	0.000313145	0.00523866	TraesCS2B03G1419100/TraesCS5D03G0497500/TraesCS2B03G0295100/TraesCS5B03G0555700/TraesCS4D03G0760000/TraesCS7B03G0935900/TraesCS5D03G0931800/TraesCS3B03G1005200/TraesCS2D03G1269200/TraesCS6A03G0470400/TraesCS3D03G0805700/TraesCS5A03G1176100/TraesCS3D03G0118000/TraesCS2D03G0052300/TraesCS4B03G0647900/TraesCS3D03G0118800/TraesCS5A03G0096300/TraesCS7B03G0936000/TraesCS5B03G0998600/TraesCS3A03G0131600…
GO:0010223	secondary shoot formation	biological_process	4|2214	13|75904	0.000417889	0.00684826	TraesCS2B03G1103600/TraesCS7A03G1015100/TraesCS2D03G0930600/TraesCS3D03G0631400
GO:0008272	sulfate transport	biological_process	6|2214	35|75904	0.000480176	0.00741503	TraesCS7D03G0192800/TraesCS3D03G0663300/TraesCS3B03G0826000/TraesCS4A03G0968900/TraesCS3A03G0720400/TraesCS7A03G0212600
GO:0008271	secondary active sulfate transmembrane transporter activity	molecular_function	6|2214	35|75904	0.000480176	0.00741503	TraesCS7D03G0192800/TraesCS3D03G0663300/TraesCS3B03G0826000/TraesCS4A03G0968900/TraesCS3A03G0720400/TraesCS7A03G0212600
GO:0015116	sulfate transmembrane transporter activity	molecular_function	6|2214	35|75904	0.000480176	0.00741503	TraesCS7D03G0192800/TraesCS3D03G0663300/TraesCS3B03G0826000/TraesCS4A03G0968900/TraesCS3A03G0720400/TraesCS7A03G0212600
GO:0000981	DNA-binding transcription factor activity, RNA polymerase II-specific	molecular_function	19|2214	275|75904	0.000524341	0.00794426	TraesCS6D03G0545300/TraesCS2B03G1037000/TraesCS4A03G0078800/TraesCS3B03G0005500/TraesCS1A03G0576000/TraesCS2D03G0377200/TraesCS4D03G0623900/TraesCS2A03G0657300/TraesCS2A03G0940500/TraesCS2D03G0992600/TraesCS4D03G0571200/TraesCS4A03G0118400/TraesCS4B03G0697100/TraesCS6B03G1035100/TraesCS3B03G0006700/TraesCS2A03G0392300/TraesCS3B03G0006500/TraesCS2D03G0882100/TraesCS3B03G0006600
GO:0008515	sucrose transmembrane transporter activity	molecular_function	4|2214	14|75904	0.00057154	0.00849901	TraesCS4D03G0679400/TraesCS4A03G0027400/TraesCS1D03G0339700/TraesCS4B03G0758500
GO:0080168	abscisic acid transport	biological_process	2|2214	2|75904	0.000850424	0.0107566	TraesCS4D03G0180200/TraesCS4A03G0575400
GO:0071916	dipeptide transmembrane transporter activity	molecular_function	2|2214	2|75904	0.000850424	0.0107566	TraesCS3B03G1026200/TraesCS3B03G1026400
GO:0008235	metalloexopeptidase activity	molecular_function	5|2214	26|75904	0.000828827	0.0107566	TraesCS3A03G0699800/TraesCS3A03G0699600/TraesCS3D03G0641600/TraesCS3B03G0797300/TraesCS2B03G1487900
GO:0016121	carotene catabolic process	biological_process	3|2214	7|75904	0.000794233	0.0107566	TraesCS2B03G1103600/TraesCS2D03G0930600/TraesCS3D03G0631400
GO:0035442	dipeptide transmembrane transport	biological_process	2|2214	2|75904	0.000850424	0.0107566	TraesCS3B03G1026200/TraesCS3B03G1026400
GO:0042938	dipeptide transport	biological_process	2|2214	2|75904	0.000850424	0.0107566	TraesCS3B03G1026200/TraesCS3B03G1026400
GO:0042939	tripeptide transport	biological_process	2|2214	2|75904	0.000850424	0.0107566	TraesCS3B03G1026200/TraesCS3B03G1026400
GO:0046983	protein dimerization activity	molecular_function	50|2214	1067|75904	0.000857311	0.0107566	TraesCS3B03G0005700/TraesCS1A03G0793300/TraesCS5A03G0912000/TraesCS3B03G1510700/TraesCS2D03G0624100/TraesCS3A03G0002800/TraesCS3B03G0005500/TraesCS1B03G0911400/TraesCS1D03G0759500/TraesCS3A03G1024800/TraesCS3D03G0002800/TraesCS7A03G0786800/TraesCS3D03G1094600/TraesCS2A03G0701100/TraesCS6D03G0576100/TraesCS3B03G0388100/TraesCS6B03G0789900/TraesCS2D03G0649700/TraesCS2D03G0992600/TraesCS2D03G0615400…
GO:0005504	fatty acid binding	molecular_function	6|2214	38|75904	0.00075808	0.0107566	TraesCS7D03G1045000/TraesCS7B03G0941900/TraesCS7A03G1094900/TraesCS3D03G0794300/TraesCS2A03G0740300/TraesCS3D03G0911100
GO:0042937	tripeptide transmembrane transporter activity	molecular_function	2|2214	2|75904	0.000850424	0.0107566	TraesCS3B03G1026200/TraesCS3B03G1026400
GO:0006383	transcription by RNA polymerase III	biological_process	5|2214	27|75904	0.000992907	0.0122662	TraesCS3B03G1075800/TraesCS4A03G0641800/TraesCS3A03G0943200/TraesCS4B03G0158200/TraesCS2A03G0356200
GO:0043169	cation binding	molecular_function	14|2214	184|75904	0.00108879	0.0132469	TraesCS6B03G1127700/TraesCS3A03G0639700/TraesCS6B03G0118600/TraesCS3D03G0584600/TraesCS5D03G0449300/TraesCS1B03G1186600/TraesCS5B03G0484700/TraesCS2B03G0237100/TraesCS5A03G0486100/TraesCS7A03G0929700/TraesCS4A03G0193400/TraesCS4B03G0581000/TraesCS3B03G0718700/TraesCS6A03G0082600
GO:0048544	recognition of pollen	biological_process	25|2214	434|75904	0.00113853	0.0136454	TraesCS5A03G0877700/TraesCS5B03G0031200/TraesCS3D03G0576600/TraesCS5D03G0055100/TraesCS7D03G1118700/TraesCS7D03G0892900/TraesCS2B03G1283800/TraesCS5B03G0888400/TraesCS2D03G0836700/TraesCS7D03G1058600/TraesCS5A03G0039800/TraesCS1D03G0740300/TraesCS3A03G0160300/TraesCS3D03G0142800/TraesCS2D03G1082900/TraesCS5B03G0918700/TraesCS1B03G0885900/TraesCS1D03G0026800/TraesCS7D03G0892800/TraesCS5D03G0838900…
GO:0030026	cellular manganese ion homeostasis	biological_process	6|2214	43|75904	0.00147914	0.0174669	TraesCS2D03G1293000/TraesCS2B03G1154900/TraesCS4A03G1151800/TraesCS2B03G1528000/TraesCS2A03G1033400/TraesCS2B03G1155000
GO:0004620	phospholipase activity	molecular_function	3|2214	9|75904	0.00182433	0.0212309	TraesCS2D03G0349800/TraesCS3B03G1402600/TraesCS3B03G1402800
GO:0048579	negative regulation of long-day photoperiodism, flowering	biological_process	4|2214	19|75904	0.0019699	0.0225976	TraesCS2B03G0222600/TraesCS2D03G0156800/TraesCS7D03G0475200/TraesCS3D03G0263300
GO:0009627	systemic acquired resistance	biological_process	6|2214	46|75904	0.00211031	0.0238673	TraesCS7D03G1045000/TraesCS7B03G0941900/TraesCS7A03G1094900/TraesCS3D03G0794300/TraesCS2A03G0740300/TraesCS3D03G0911100
GO:0005384	manganese ion transmembrane transporter activity	molecular_function	6|2214	47|75904	0.0023602	0.0263228	TraesCS2D03G1293000/TraesCS2B03G1154900/TraesCS4A03G1151800/TraesCS2B03G1528000/TraesCS2A03G1033400/TraesCS2B03G1155000
GO:0030247	polysaccharide binding	molecular_function	26|2214	484|75904	0.00241991	0.026619	TraesCS4D03G0070500/TraesCS6D03G0906900/TraesCS5D03G0591500/TraesCSU03G0167600/TraesCS3D03G1178500/TraesCS2B03G0197400/TraesCS3D03G1166500/TraesCS2D03G0138900/TraesCS1A03G0141200/TraesCS2A03G0139200/TraesCS1B03G0191100/TraesCS3D03G0609200/TraesCS5B03G1103100/TraesCS3B03G0226600/TraesCS2D03G1182900/TraesCS2D03G0138200/TraesCS6D03G0836100/TraesCS3A03G0667100/TraesCS6B03G1169100/TraesCS3B03G1492900/…
GO:0070008	serine-type exopeptidase activity	molecular_function	3|2214	10|75904	0.00254975	0.0269402	TraesCS2B03G1081800/TraesCS2D03G0916000/TraesCS2A03G0976800
GO:0019829	ATPase-coupled cation transmembrane transporter activity	molecular_function	5|2214	33|75904	0.00252602	0.0269402	TraesCS2A03G0984600/TraesCS2B03G1093500/TraesCS7D03G0974200/TraesCS2D03G0923300/TraesCS7A03G1018000
GO:0008696	4-amino-4-deoxychorismate lyase activity	molecular_function	2|2214	3|75904	0.0025017	0.0269402	TraesCS3A03G0375100/TraesCS3D03G0361800
GO:0020037	heme binding	molecular_function	95|2214	2446|75904	0.00328067	0.0342127	TraesCS7D03G0838200/TraesCS2B03G1419100/TraesCS7D03G0872500/TraesCS5D03G0497500/TraesCS2B03G0295100/TraesCS5B03G0555700/TraesCS2D03G0601600/TraesCS4D03G0760000/TraesCS2D03G0753400/TraesCS7B03G0935900/TraesCS3B03G1005200/TraesCS6A03G0470400/TraesCS3D03G0805700/TraesCS5A03G1176100/TraesCS3D03G0118000/TraesCS6B03G1005400/TraesCS7B03G0752200/TraesCS7D03G1048000/TraesCS2D03G0052300/TraesCS4B03G0647900…
GO:1902358	sulfate transmembrane transport	biological_process	3|2214	11|75904	0.00343012	0.0353126	TraesCS3D03G0663300/TraesCS3B03G0826000/TraesCS3A03G0720400
GO:0015035	protein-disulfide reductase activity	molecular_function	14|2214	213|75904	0.00418929	0.0425822	TraesCS3D03G0221600/TraesCS3A03G0635500/TraesCS1D03G0777800/TraesCS3B03G0286900/TraesCS3A03G1075400/TraesCS3D03G0575900/TraesCS7B03G0142100/TraesCS7D03G0435000/TraesCS4A03G1228700/TraesCS3B03G0704900/TraesCS2B03G1474700/TraesCS3A03G0230700/TraesCS7D03G0337200/TraesCS7A03G0348900
GO:0036065	fucosylation	biological_process	2|2214	4|75904	0.00490644	0.0492484	TraesCS2A03G1355600/TraesCSU03G0011500
GO:0006355	regulation of transcription, DNA-templated	biological_process	139|2214	3850|75904	0.00612257	0.0606966	TraesCS3A03G1134800/TraesCS5A03G1173400/TraesCS6D03G0545300/TraesCS1D03G0179300/TraesCS5B03G0619800/TraesCS7A03G1288900/TraesCS1A03G0749500/TraesCS5A03G0756700/TraesCS2B03G1037000/TraesCS7B03G0076700/TraesCS2A03G1251300/TraesCS2D03G0007000/TraesCS2A03G1143500/TraesCS7B03G1210900/TraesCS1D03G0718600/TraesCS5D03G0991400/TraesCS2B03G1396700/TraesCS7D03G0140600/TraesCS4A03G0078800/TraesCS7D03G1225700…
GO:0015267	channel activity	molecular_function	10|2214	135|75904	0.00640638	0.0627357	TraesCS1A03G0479500/TraesCS3D03G0350400/TraesCS7B03G0246800/TraesCS1B03G0591800/TraesCS5D03G0441800/TraesCS1D03G0452900/TraesCS7B03G0254600/TraesCS7A03G0445800/TraesCS7A03G0438100/TraesCS7D03G0423100
GO:0045544	gibberellin 20-oxidase activity	molecular_function	2|2214	5|75904	0.00801931	0.0744287	TraesCS3B03G1087000/TraesCS5D03G1210400
GO:0031047	gene silencing by RNA	biological_process	9|2214	118|75904	0.00785752	0.0744287	TraesCS7A03G1357900/TraesCS6B03G0931300/TraesCS6A03G0784400/TraesCS3A03G0575500/TraesCS7A03G0152100/TraesCS3D03G0532200/TraesCS3B03G0654900/TraesCS7B03G1298200/TraesCS5B03G0193400
GO:0009736	cytokinin-activated signaling pathway	biological_process	5|2214	43|75904	0.00806388	0.0744287	TraesCS1D03G0292800/TraesCS3B03G0106600/TraesCS2B03G0222800/TraesCS2B03G0222600/TraesCS2D03G0156800
GO:0042558	pteridine-containing compound metabolic process	biological_process	2|2214	5|75904	0.00801931	0.0744287	TraesCS2D03G0725500/TraesCS2B03G0875300
GO:0016760	cellulose synthase (UDP-forming) activity	molecular_function	8|2214	98|75904	0.00802803	0.0744287	TraesCS5D03G0600000/TraesCS5B03G0655000/TraesCS2A03G0447000/TraesCS2B03G0569800/TraesCS2A03G0752100/TraesCS2A03G0447400/TraesCS2B03G0570100/TraesCS1A03G0241400
GO:0006542	glutamine biosynthetic process	biological_process	3|2214	15|75904	0.00867001	0.0782249	TraesCS4D03G0580300/TraesCS4A03G0126900/TraesCS4B03G0655900
GO:0004356	glutamate-ammonia ligase activity	molecular_function	3|2214	15|75904	0.00867001	0.0782249	TraesCS4D03G0580300/TraesCS4A03G0126900/TraesCS4B03G0655900
GO:0004618	phosphoglycerate kinase activity	molecular_function	3|2214	17|75904	0.0124079	0.102717	TraesCS7B03G1009400/TraesCS7A03G1148400/TraesCS5A03G0310500
GO:0008725	DNA-3-methyladenine glycosylase activity	molecular_function	3|2214	17|75904	0.0124079	0.102717	TraesCS3A03G0839800/TraesCS3B03G0964100/TraesCS3D03G0770700
GO:0052716	hydroquinone:oxygen oxidoreductase activity	molecular_function	7|2214	85|75904	0.0121941	0.102717	TraesCS4B03G0324900/TraesCS4B03G0577000/TraesCS4A03G0488200/TraesCS3B03G0981900/TraesCS4D03G0266000/TraesCS3A03G0858000/TraesCS3D03G0785900
GO:0004024	alcohol dehydrogenase activity, zinc-dependent	molecular_function	2|2214	6|75904	0.011797	0.102717	TraesCS4A03G0540500/TraesCS4A03G0540300
GO:0046621	negative regulation of organ growth	biological_process	3|2214	17|75904	0.0124079	0.102717	TraesCS4A03G1100100/TraesCS7A03G0123000/TraesCS7D03G0110700
GO:0046274	lignin catabolic process	biological_process	7|2214	85|75904	0.0121941	0.102717	TraesCS4B03G0324900/TraesCS4B03G0577000/TraesCS4A03G0488200/TraesCS3B03G0981900/TraesCS4D03G0266000/TraesCS3A03G0858000/TraesCS3D03G0785900
GO:0006878	cellular copper ion homeostasis	biological_process	2|2214	6|75904	0.011797	0.102717	TraesCS7A03G1064600/TraesCS7D03G1015400
GO:0031146	SCF-dependent proteasomal ubiquitin-dependent protein catabolic process	biological_process	3|2214	17|75904	0.0124079	0.102717	TraesCS1B03G0700000/TraesCS3B03G0246500/TraesCS1A03G0615200
GO:0004722	protein serine/threonine phosphatase activity	molecular_function	14|2214	247|75904	0.0144214	0.118167	TraesCS6B03G1127700/TraesCS1A03G0593400/TraesCS3A03G0639700/TraesCS6B03G0118600/TraesCS3D03G0584600/TraesCS5D03G0449300/TraesCS1B03G1186600/TraesCS5B03G0484700/TraesCS2B03G0237100/TraesCS5A03G0486100/TraesCS4A03G0193400/TraesCS4B03G0581000/TraesCS3B03G0718700/TraesCS6A03G0082600
GO:0030244	cellulose biosynthetic process	biological_process	8|2214	109|75904	0.0146927	0.119174	TraesCS5D03G0600000/TraesCS5B03G0655000/TraesCS2A03G0447000/TraesCS2B03G0569800/TraesCS2A03G0752100/TraesCS2A03G0447400/TraesCS2B03G0570100/TraesCS1A03G0241400
GO:0005887	integral component of plasma membrane	cellular_component	5|2214	50|75904	0.0150292	0.120684	TraesCS3B03G0826000/TraesCS4D03G0679400/TraesCS4A03G0027400/TraesCS1D03G0339700/TraesCS4B03G0758500
GO:0032580	Golgi cisterna membrane	cellular_component	2|2214	7|75904	0.0161981	0.126865	TraesCS2A03G1355600/TraesCSU03G0011500
GO:0009969	xyloglucan biosynthetic process	biological_process	2|2214	7|75904	0.0161981	0.126865	TraesCS2A03G1355600/TraesCSU03G0011500
GO:1900150	regulation of defense response to fungus	biological_process	5|2214	51|75904	0.0162729	0.126865	TraesCS2B03G1372800/TraesCS3A03G0950500/TraesCS2D03G1158000/TraesCS4A03G0558000/TraesCS2A03G1202600
GO:0016624	oxidoreductase activity, acting on the aldehyde or oxo group of donors, disulfide as acceptor	molecular_function	3|2214	19|75904	0.0169339	0.129504	TraesCS7A03G0464700/TraesCS4B03G0158500/TraesCS5B03G0332700
GO:0006536	glutamate metabolic process	biological_process	3|2214	19|75904	0.0169339	0.129504	TraesCS4B03G0632100/TraesCS3D03G1158300/TraesCS4D03G0561600
GO:0008061	chitin binding	molecular_function	6|2214	72|75904	0.0186381	0.141193	TraesCS2D03G0798400/TraesCS2A03G0857500/TraesCS7D03G1078500/TraesCS7A03G1132000/TraesCS7D03G1078400/TraesCS7A03G1131900
GO:0008295	spermidine biosynthetic process	biological_process	3|2214	20|75904	0.0194977	0.146324	TraesCS6B03G0732400/TraesCS6A03G0601600/TraesCSU03G0041500
GO:0048046	apoplast	cellular_component	24|2214	521|75904	0.0201771	0.14918	TraesCSU03G0370600/TraesCS4B03G0324900/TraesCS4B03G0577000/TraesCS7B03G0066600/TraesCS2B03G0059700/TraesCS4A03G0488200/TraesCS7A03G1064600/TraesCS5D03G0431200/TraesCS4A03G1246500/TraesCS3B03G0981900/TraesCS7D03G0275300/TraesCS2D03G0094200/TraesCS4D03G0266000/TraesCS2D03G0262700/TraesCS7D03G0003200/TraesCS3A03G0858000/TraesCS7D03G1015400/TraesCS2D03G1278500/TraesCS7D03G0990400/TraesCS2B03G0058900/…
GO:0005666	RNA polymerase III complex	cellular_component	4|2214	36|75904	0.0202498	0.14918	TraesCS3B03G1075800/TraesCS4A03G0641800/TraesCS3A03G0943200/TraesCS4B03G0158200
GO:0006557	S-adenosylmethioninamine biosynthetic process	biological_process	2|2214	8|75904	0.0211831	0.150531	TraesCS6B03G0732400/TraesCS6A03G0601600
GO:0048511	rhythmic process	biological_process	2|2214	8|75904	0.0211831	0.150531	TraesCS2B03G0222600/TraesCS2D03G0156800
GO:0051213	dioxygenase activity	molecular_function	6|2214	74|75904	0.0210545	0.150531	TraesCS2D03G0893500/TraesCS2B03G1103600/TraesCS3B03G1087000/TraesCS2D03G0930600/TraesCS5D03G1210400/TraesCS3B03G1230400
GO:0008417	fucosyltransferase activity	molecular_function	2|2214	8|75904	0.0211831	0.150531	TraesCS2A03G1355600/TraesCSU03G0011500
GO:0007166	cell surface receptor signaling pathway	biological_process	8|2214	117|75904	0.0215834	0.150708	TraesCS7B03G0849700/TraesCS3D03G1096000/TraesCS7B03G0849200/TraesCS5D03G0460100/TraesCS3B03G1492900/TraesCS4D03G0297000/TraesCS3B03G1491700/TraesCS3B03G1447900
GO:0140359	ABC-type transporter activity	molecular_function	18|2214	363|75904	0.0214517	0.150708	TraesCS4A03G0958300/TraesCS6B03G0538700/TraesCS5D03G0495100/TraesCS3A03G0659300/TraesCS5A03G0430500/TraesCS7B03G0576400/TraesCS2A03G1068000/TraesCS3D03G0602700/TraesCS1D03G0814400/TraesCS4D03G0180200/TraesCS4A03G0575400/TraesCS4A03G0911700/TraesCS7B03G0042800/TraesCS6A03G0423700/TraesCS5A03G0488600/TraesCS2A03G1129100/TraesCS3B03G0749000/TraesCS7D03G0183600
GO:0005854	nascent polypeptide-associated complex	cellular_component	3|2214	21|75904	0.0222633	0.151504	TraesCS3A03G1105800/TraesCS3B03G1284400/TraesCS3A03G1108100
GO:0098655	cation transmembrane transport	biological_process	4|2214	37|75904	0.0221935	0.151504	TraesCS7D03G0974200/TraesCS2D03G0923300/TraesCS3B03G0093000/TraesCS7A03G1018000
GO:0004351	glutamate decarboxylase activity	molecular_function	3|2214	21|75904	0.0222633	0.151504	TraesCS4B03G0632100/TraesCS3D03G1158300/TraesCS4D03G0561600
GO:1901333	positive regulation of lateral root development	biological_process	1|2214	1|75904	0.0291684	0.169726	TraesCS5D03G0039900
GO:0051980	iron-nicotianamine transmembrane transporter activity	molecular_function	1|2214	1|75904	0.0291684	0.169726	TraesCS2D03G0882900
GO:0051903	S-(hydroxymethyl)glutathione dehydrogenase activity	molecular_function	2|2214	9|75904	0.0267141	0.169726	TraesCS4A03G0540500/TraesCS4A03G0540300
GO:0001653	peptide receptor activity	molecular_function	1|2214	1|75904	0.0291684	0.169726	TraesCS5D03G0039900
GO:0048766	root hair initiation	biological_process	1|2214	1|75904	0.0291684	0.169726	TraesCS5D03G0112800
GO:0090548	response to nitrate starvation	biological_process	1|2214	1|75904	0.0291684	0.169726	TraesCS5D03G0039900
GO:0047631	ADP-ribose diphosphatase activity	molecular_function	1|2214	1|75904	0.0291684	0.169726	TraesCS2D03G0933800
GO:0046294	formaldehyde catabolic process	biological_process	2|2214	9|75904	0.0267141	0.169726	TraesCS4A03G0540500/TraesCS4A03G0540300
GO:0045549	9-cis-epoxycarotenoid dioxygenase activity	molecular_function	1|2214	1|75904	0.0291684	0.169726	TraesCS2D03G0930600
GO:0043864	indoleacetamide hydrolase activity	molecular_function	1|2214	1|75904	0.0291684	0.169726	TraesCS2A03G1357400
GO:0006597	spermine biosynthetic process	biological_process	2|2214	9|75904	0.0267141	0.169726	TraesCS6B03G0732400/TraesCS6A03G0601600
GO:0102551	homogentisate geranylgeranyl transferase activity	molecular_function	1|2214	1|75904	0.0291684	0.169726	TraesCS7A03G1239900
GO:0033214	siderophore-dependent iron import into cell	biological_process	1|2214	1|75904	0.0291684	0.169726	TraesCS2D03G0882900
GO:0031540	regulation of anthocyanin biosynthetic process	biological_process	1|2214	1|75904	0.0291684	0.169726	TraesCS5D03G0039900
GO:0004014	adenosylmethionine decarboxylase activity	molecular_function	2|2214	9|75904	0.0267141	0.169726	TraesCS6B03G0732400/TraesCS6A03G0601600
GO:0017046	peptide hormone binding	molecular_function	1|2214	1|75904	0.0291684	0.169726	TraesCS5D03G0039900
GO:0009684	indoleacetic acid biosynthetic process	biological_process	1|2214	1|75904	0.0291684	0.169726	TraesCS2A03G1357400
GO:1901141	regulation of lignin biosynthetic process	biological_process	1|2214	1|75904	0.0291684	0.169726	TraesCS5D03G0039900
GO:0009061	anaerobic respiration	biological_process	1|2214	1|75904	0.0291684	0.169726	TraesCS1B03G1198500
GO:1902025	nitrate import	biological_process	1|2214	1|75904	0.0291684	0.169726	TraesCS5D03G0039900
GO:0004252	serine-type endopeptidase activity	molecular_function	21|2214	459|75904	0.0301184	0.173993	TraesCS2B03G1081800/TraesCS1B03G0708700/TraesCS2B03G0831900/TraesCS2A03G1055000/TraesCS6D03G0744400/TraesCS2D03G0209600/TraesCS2D03G0884800/TraesCS1D03G0956400/TraesCS1A03G0621100/TraesCS5B03G0095200/TraesCS2D03G0916000/TraesCS1D03G0956300/TraesCS1D03G0572800/TraesCS2A03G0753900/TraesCS5D03G0110800/TraesCS1D03G0573700/TraesCS5A03G0092000/TraesCS1B03G0696500/TraesCS2D03G0697300/TraesCS1B03G1172000…
GO:0016042	lipid catabolic process	biological_process	9|2214	149|75904	0.0312182	0.179059	TraesCS7A03G1223700/TraesCS3B03G0722800/TraesCS2D03G0349800/TraesCS4B03G0967400/TraesCS2B03G1244200/TraesCS7D03G1162900/TraesCS5D03G0948900/TraesCS7B03G1108300/TraesCS7A03G0942600
GO:0004106	chorismate mutase activity	molecular_function	2|2214	10|75904	0.0327552	0.185229	TraesCS7A03G0582400/TraesCS7D03G0565700
GO:0015020	glucuronosyltransferase activity	molecular_function	2|2214	10|75904	0.0327552	0.185229	TraesCS4D03G0707700/TraesCS4A03G0006300
GO:0005985	sucrose metabolic process	biological_process	4|2214	42|75904	0.033581	0.18857	TraesCS4A03G0598900/TraesCS4B03G0208000/TraesCS4D03G0679400/TraesCS4A03G0027400
GO:0052656	L-isoleucine transaminase activity	molecular_function	2|2214	11|75904	0.0392719	0.210236	TraesCS4A03G0118900/TraesCS4D03G0572200
GO:0046686	response to cadmium ion	biological_process	6|2214	85|75904	0.0381361	0.210236	TraesCS7A03G1064600/TraesCS2D03G0086500/TraesCS7D03G1015400/TraesCS2D03G1278500/TraesCS2B03G0127000/TraesCS7A03G1018000
GO:0046656	folic acid biosynthetic process	biological_process	2|2214	11|75904	0.0392719	0.210236	TraesCS3A03G0375100/TraesCS3D03G0361800
GO:0046417	chorismate metabolic process	biological_process	2|2214	11|75904	0.0392719	0.210236	TraesCS7A03G0582400/TraesCS7D03G0565700
GO:0052655	L-valine transaminase activity	molecular_function	2|2214	11|75904	0.0392719	0.210236	TraesCS4A03G0118900/TraesCS4D03G0572200
GO:0052654	L-leucine transaminase activity	molecular_function	2|2214	11|75904	0.0392719	0.210236	TraesCS4A03G0118900/TraesCS4D03G0572200
GO:0005215	transporter activity	molecular_function	11|2214	204|75904	0.0380218	0.210236	TraesCS2A03G0984600/TraesCS2B03G1093500/TraesCS7D03G0974200/TraesCS2D03G0923300/TraesCS4D03G0046500/TraesCS2B03G1198100/TraesCS7D03G1182800/TraesCS5B03G0906600/TraesCS5A03G0678400/TraesCS4A03G0579000/TraesCS7A03G1018000
GO:0006662	glycerol ether metabolic process	biological_process	5|2214	65|75904	0.0411701	0.218938	TraesCS1D03G0777800/TraesCS7B03G0142100/TraesCS2B03G1474700/TraesCS7D03G0337200/TraesCS7A03G0348900
GO:0140603	obsolete ATP hydrolysis activity	molecular_function	8|2214	133|75904	0.0416434	0.219997	TraesCS2A03G0984600/TraesCS2B03G1093500/TraesCS7D03G0974200/TraesCS2D03G0923300/TraesCS4D03G0046500/TraesCS7D03G1182800/TraesCS5A03G0678400/TraesCS7A03G1018000
GO:0005381	iron ion transmembrane transporter activity	molecular_function	3|2214	27|75904	0.0430678	0.226036	TraesCS7B03G0644600/TraesCS4A03G0117600/TraesCS2A03G1033400
GO:0006284	base-excision repair	biological_process	5|2214	66|75904	0.0435169	0.22691	TraesCS1A03G0856700/TraesCS1B03G0992100/TraesCS3A03G0839800/TraesCS3B03G0964100/TraesCS3D03G0770700
GO:0004084	branched-chain-amino-acid transaminase activity	molecular_function	2|2214	12|75904	0.0462314	0.234961	TraesCS4A03G0118900/TraesCS4D03G0572200
GO:0009081	branched-chain amino acid metabolic process	biological_process	2|2214	12|75904	0.0462314	0.234961	TraesCS4A03G0118900/TraesCS4D03G0572200
GO:0009832	plant-type cell wall biogenesis	biological_process	2|2214	12|75904	0.0462314	0.234961	TraesCS4A03G0160900/TraesCS4B03G0666000
GO:0050662	obsolete coenzyme binding	molecular_function	9|2214	160|75904	0.0457483	0.234961	TraesCS7D03G0337700/TraesCS3A03G0832400/TraesCS6D03G0755500/TraesCS2A03G0369000/TraesCS2D03G1076100/TraesCS5B03G0701600/TraesCS5A03G0444500/TraesCS2B03G1278200/TraesCS5D03G0410500
GO:0005986	sucrose biosynthetic process	biological_process	3|2214	28|75904	0.0472216	0.238484	TraesCS4A03G0598900/TraesCS4B03G0208000/TraesCS3D03G0819500
GO:0042626	ATPase-coupled transmembrane transporter activity	molecular_function	8|2214	138|75904	0.0498303	0.250086	TraesCS3A03G0659300/TraesCS3D03G0602700/TraesCS1D03G0814400/TraesCS4D03G0180200/TraesCS4A03G0575400/TraesCS4A03G0911700/TraesCS6A03G0423700/TraesCS3B03G0749000
GO:0009909	regulation of flower development	biological_process	5|2214	69|75904	0.0510301	0.254517	TraesCS3A03G1047600/TraesCS2B03G0124700/TraesCS3D03G0308000/TraesCS5A03G1237600/TraesCS7D03G0475200
GO:0010090	trichome morphogenesis	biological_process	3|2214	29|75904	0.0515646	0.255595	TraesCS3A03G0073100/TraesCS3B03G0106600/TraesCS3D03G0078200
GO:0016621	cinnamoyl-CoA reductase activity	molecular_function	1|2214	2|75904	0.0574864	0.263781	TraesCS5A03G0444500
GO:0033729	anthocyanidin reductase activity	molecular_function	1|2214	2|75904	0.0574864	0.263781	TraesCS3A03G0832400
GO:0006657	CDP-choline pathway	biological_process	1|2214	2|75904	0.0574864	0.263781	TraesCS3B03G0713900
GO:0043457	regulation of cellular respiration	biological_process	1|2214	2|75904	0.0574864	0.263781	TraesCSU03G0493700
GO:1905428	regulation of plant organ formation	biological_process	1|2214	2|75904	0.0574864	0.263781	TraesCS4A03G0117600
GO:0042391	regulation of membrane potential	biological_process	1|2214	2|75904	0.0574864	0.263781	TraesCS1A03G0680800
GO:0043024	ribosomal small subunit binding	molecular_function	1|2214	2|75904	0.0574864	0.263781	TraesCS2D03G1269200
GO:0009964	negative regulation of flavonoid biosynthetic process	biological_process	1|2214	2|75904	0.0574864	0.263781	TraesCS3A03G0832400
GO:0018063	cytochrome c-heme linkage	biological_process	1|2214	2|75904	0.0574864	0.263781	TraesCS1D03G0527200
GO:2000652	regulation of secondary cell wall biogenesis	biological_process	1|2214	2|75904	0.0574864	0.263781	TraesCS5D03G0039900
GO:0004305	ethanolamine kinase activity	molecular_function	1|2214	2|75904	0.0574864	0.263781	TraesCS3B03G0713900
GO:0004103	choline kinase activity	molecular_function	1|2214	2|75904	0.0574864	0.263781	TraesCS3B03G0713900
GO:0005507	copper ion binding	molecular_function	13|2214	271|75904	0.0562233	0.263781	TraesCS2A03G0984600/TraesCS4B03G0324900/TraesCS4B03G0577000/TraesCS4A03G0488200/TraesCS2B03G1093500/TraesCS3B03G0981900/TraesCS4D03G0266000/TraesCS2D03G0923300/TraesCS3A03G0858000/TraesCS4D03G0058500/TraesCS4B03G0082100/TraesCS1D03G0060500/TraesCS3D03G0785900
GO:1900426	positive regulation of defense response to bacterium	biological_process	2|2214	14|75904	0.0613545	0.27993	TraesCS2A03G1167500/TraesCS2B03G1325100
GO:0042910	xenobiotic transmembrane transporter activity	molecular_function	11|2214	222|75904	0.0623339	0.282792	TraesCS7B03G0352200/TraesCS5A03G0396000/TraesCS4D03G0589400/TraesCS1B03G0867500/TraesCS7D03G0513200/TraesCS4B03G0664600/TraesCS1A03G0758200/TraesCS1D03G0727000/TraesCS4A03G0132700/TraesCS7A03G0998400/TraesCS4A03G0117600
GO:0009073	aromatic amino acid family biosynthetic process	biological_process	3|2214	32|75904	0.0656933	0.296358	TraesCS7A03G0582400/TraesCS4B03G0575100/TraesCS7D03G0565700
GO:0009636	response to toxic substance	biological_process	2|2214	15|75904	0.0694598	0.301493	TraesCS1D03G0221200/TraesCS5B03G0050700
GO:0009926	auxin polar transport	biological_process	2|2214	15|75904	0.0694598	0.301493	TraesCS3B03G0914800/TraesCS5D03G0112800
GO:0009740	gibberellic acid mediated signaling pathway	biological_process	2|2214	15|75904	0.0694598	0.301493	TraesCS3B03G0106600/TraesCS3D03G0263300
GO:0046524	sucrose-phosphate synthase activity	molecular_function	2|2214	15|75904	0.0694598	0.301493	TraesCS4A03G0598900/TraesCS4B03G0208000
GO:0006430	lysyl-tRNA aminoacylation	biological_process	2|2214	15|75904	0.0694598	0.301493	TraesCS4B03G0075400/TraesCS3B03G0727600
GO:0016998	cell wall macromolecule catabolic process	biological_process	5|2214	75|75904	0.0681891	0.301493	TraesCS2D03G0798400/TraesCS2A03G0857500/TraesCS3B03G0382100/TraesCS3D03G0299300/TraesCS3A03G0302000
GO:0004824	lysine-tRNA ligase activity	molecular_function	2|2214	15|75904	0.0694598	0.301493	TraesCS4B03G0075400/TraesCS3B03G0727600
GO:0004721	phosphoprotein phosphatase activity	molecular_function	6|2214	99|75904	0.069973	0.302088	TraesCS5D03G1199300/TraesCS5B03G1367500/TraesCS4A03G0786200/TraesCS4B03G0581000/TraesCS3B03G0718700/TraesCS1B03G0721400
GO:0003968	RNA-directed 5'-3' RNA polymerase activity	molecular_function	3|2214	33|75904	0.0707563	0.303836	TraesCS6B03G0931300/TraesCS6A03G0784400/TraesCS3A03G0299800
GO:0006032	chitin catabolic process	biological_process	5|2214	76|75904	0.071324	0.304645	TraesCS2D03G0798400/TraesCS2A03G0857500/TraesCS3B03G0382100/TraesCS3D03G0299300/TraesCS3A03G0302000
GO:0033611	oxalate catabolic process	biological_process	1|2214	3|75904	0.0849788	0.304875	TraesCS2D03G1278500
GO:0070847	core mediator complex	cellular_component	1|2214	3|75904	0.0849788	0.304875	TraesCS2B03G1314000
GO:0034765	regulation of ion transmembrane transport	biological_process	2|2214	16|75904	0.0778909	0.304875	TraesCS1A03G0680800/TraesCS7D03G0453200
GO:0009646	response to absence of light	biological_process	2|2214	16|75904	0.0778909	0.304875	TraesCS1D03G0418400/TraesCS4A03G0117600
GO:0010455	positive regulation of cell fate commitment	biological_process	1|2214	3|75904	0.0849788	0.304875	TraesCS7B03G0655300
GO:0016859	cis-trans isomerase activity	molecular_function	1|2214	3|75904	0.0849788	0.304875	TraesCS7A03G1015100
GO:0008153	para-aminobenzoic acid biosynthetic process	biological_process	1|2214	3|75904	0.0849788	0.304875	TraesCS6A03G0424500
GO:0017003	protein-heme linkage	biological_process	1|2214	3|75904	0.0849788	0.304875	TraesCS1D03G0527200
GO:0009808	lignin metabolic process	biological_process	1|2214	3|75904	0.0849788	0.304875	TraesCS2D03G0693600
GO:0006529	asparagine biosynthetic process	biological_process	2|2214	17|75904	0.086622	0.304875	TraesCS4B03G0544200/TraesCS5D03G0389800
GO:0090414	molybdate ion export from vacuole	biological_process	1|2214	3|75904	0.0849788	0.304875	TraesCS2B03G1314400
GO:0048576	positive regulation of short-day photoperiodism, flowering	biological_process	1|2214	3|75904	0.0849788	0.304875	TraesCS7D03G0475200
GO:0003002	regionalization	biological_process	1|2214	3|75904	0.0849788	0.304875	TraesCS7B03G0655300
GO:0050203	oxalate-CoA ligase activity	molecular_function	1|2214	3|75904	0.0849788	0.304875	TraesCS2D03G1278500
GO:0007010	cytoskeleton organization	biological_process	3|2214	36|75904	0.0869443	0.304875	TraesCS4A03G0160900/TraesCS4D03G0588200/TraesCS4B03G0666000
GO:0032324	molybdopterin cofactor biosynthetic process	biological_process	1|2214	3|75904	0.0849788	0.304875	TraesCS2B03G1315900
GO:0015098	molybdate ion transmembrane transporter activity	molecular_function	2|2214	17|75904	0.086622	0.304875	TraesCS2B03G1314400/TraesCS7A03G0810500
GO:0032025	response to cobalt ion	biological_process	1|2214	3|75904	0.0849788	0.304875	TraesCS7A03G1018000
GO:0004555	alpha,alpha-trehalase activity	molecular_function	1|2214	3|75904	0.0849788	0.304875	TraesCS1D03G0477900
GO:0015301	anion:anion antiporter activity	molecular_function	1|2214	3|75904	0.0849788	0.304875	TraesCS3B03G0826000
GO:0015689	molybdate ion transport	biological_process	2|2214	17|75904	0.086622	0.304875	TraesCS2B03G1314400/TraesCS7A03G0810500
GO:0006807	nitrogen compound metabolic process	biological_process	5|2214	77|75904	0.0745366	0.304875	TraesCS4D03G0580300/TraesCS4A03G0126900/TraesCS4B03G0655900/TraesCS6A03G0335600/TraesCS6A03G0639700
GO:0015691	cadmium ion transport	biological_process	1|2214	3|75904	0.0849788	0.304875	TraesCS7A03G1018000
GO:0004174	electron-transferring-flavoprotein dehydrogenase activity	molecular_function	1|2214	3|75904	0.0849788	0.304875	TraesCS1D03G0418400
GO:0036094	small molecule binding	molecular_function	1|2214	3|75904	0.0849788	0.304875	TraesCS2B03G1250400
GO:0009691	cytokinin biosynthetic process	biological_process	3|2214	35|75904	0.0813864	0.304875	TraesCS1D03G1021300/TraesCS1B03G0512300/TraesCS1A03G0419300
GO:0009846	pollen germination	biological_process	3|2214	35|75904	0.0813864	0.304875	TraesCS4D03G0679400/TraesCS4A03G0027400/TraesCS4B03G0758500
GO:0048572	short-day photoperiodism	biological_process	1|2214	3|75904	0.0849788	0.304875	TraesCS7D03G0475200
GO:0016791	phosphatase activity	molecular_function	20|2214	486|75904	0.0801561	0.304875	TraesCS6B03G1127700/TraesCS1A03G0593400/TraesCS3A03G0639700/TraesCS7A03G0296800/TraesCS6B03G0118600/TraesCS7D03G1092300/TraesCS7A03G0933900/TraesCS3D03G0584600/TraesCS5D03G0449300/TraesCS1B03G1186600/TraesCS5D03G0652700/TraesCS5B03G0484700/TraesCS7B03G1006300/TraesCS2B03G0237100/TraesCS5A03G0486100/TraesCS3D03G0819500/TraesCS4A03G0193400/TraesCS4B03G0581000/TraesCS3B03G0718700/TraesCS6A03G0082600
GO:0005991	trehalose metabolic process	biological_process	1|2214	3|75904	0.0849788	0.304875	TraesCS1D03G0477900
GO:0005623	obsolete cell	cellular_component	13|2214	286|75904	0.0782495	0.304875	TraesCS3D03G0221600/TraesCS3A03G0635500/TraesCS1D03G0777800/TraesCS3B03G0286900/TraesCS3A03G1075400/TraesCS3D03G0575900/TraesCS7B03G0142100/TraesCS4A03G1228700/TraesCS3B03G0704900/TraesCS3B03G0904000/TraesCS3A03G0230700/TraesCS7D03G0337200/TraesCS7A03G0348900
GO:0004047	aminomethyltransferase activity	molecular_function	1|2214	3|75904	0.0849788	0.304875	TraesCS2D03G1044700
GO:0016710	trans-cinnamate 4-monooxygenase activity	molecular_function	1|2214	3|75904	0.0849788	0.304875	TraesCS2D03G0693600
GO:0004474	malate synthase activity	molecular_function	1|2214	3|75904	0.0849788	0.304875	TraesCS2D03G0788500
GO:1901002	positive regulation of response to salt stress	biological_process	3|2214	34|75904	0.0759888	0.304875	TraesCS2A03G1167500/TraesCS3A03G0950500/TraesCS2B03G1325100
GO:0004066	asparagine synthase (glutamine-hydrolyzing) activity	molecular_function	2|2214	17|75904	0.086622	0.304875	TraesCS4B03G0544200/TraesCS5D03G0389800
GO:0009834	plant-type secondary cell wall biogenesis	biological_process	3|2214	34|75904	0.0759888	0.304875	TraesCS4D03G0707700/TraesCS4A03G0006300/TraesCS7B03G0655300
GO:1903507	negative regulation of nucleic acid-templated transcription	biological_process	1|2214	3|75904	0.0849788	0.304875	TraesCS3D03G0263300
GO:0045454	cell redox homeostasis	biological_process	14|2214	316|75904	0.081801	0.304875	TraesCS3D03G0221600/TraesCS3A03G0635500/TraesCS1D03G0777800/TraesCS3B03G0286900/TraesCS3A03G1075400/TraesCS3D03G0575900/TraesCS7B03G0142100/TraesCS4A03G1228700/TraesCS3B03G0704900/TraesCS2B03G1474700/TraesCS3B03G0904000/TraesCS3A03G0230700/TraesCS7D03G0337200/TraesCS7A03G0348900
GO:0055069	zinc ion homeostasis	biological_process	1|2214	3|75904	0.0849788	0.304875	TraesCS7A03G1018000
GO:0045492	xylan biosynthetic process	biological_process	3|2214	36|75904	0.0869443	0.304875	TraesCS4D03G0707700/TraesCS4A03G0006300/TraesCS7B03G1305600
GO:0016811	hydrolase activity, acting on carbon-nitrogen (but not peptide) bonds, in linear amides	molecular_function	3|2214	37|75904	0.0926576	0.323496	TraesCS3D03G0687800/TraesCS3B03G0852200/TraesCS3A03G0747100
GO:0055072	iron ion homeostasis	biological_process	2|2214	18|75904	0.0956284	0.329569	TraesCS4A03G0117600/TraesCS2A03G1033400
GO:0009867	jasmonic acid mediated signaling pathway	biological_process	2|2214	18|75904	0.0956284	0.329569	TraesCS3B03G0293500/TraesCS3A03G0234800
GO:0110165	cellular anatomical entity	cellular_component	8|2214	159|75904	0.0950398	0.329569	TraesCS4D03G0589400/TraesCS3B03G1284400/TraesCS1B03G0867500/TraesCS4B03G0664600/TraesCS1A03G0758200/TraesCS1D03G0727000/TraesCS4A03G0132700/TraesCS3B03G1494300
GO:0016491	oxidoreductase activity	molecular_function	91|2214	2724|75904	0.101848	0.349506	TraesCS2D03G0893500/TraesCS2D03G1177900/TraesCS4B03G0241400/TraesCS5D03G0104900/TraesCS6B03G1146700/TraesCS2A03G0954000/TraesCS2D03G0601600/TraesCS4D03G0479800/TraesCS5B03G0623800/TraesCS2B03G1050500/TraesCS4B03G0104700/TraesCS3A03G0941700/TraesCS1B03G0040100/TraesCS2D03G0893600/TraesCS4B03G0324900/TraesCS5D03G0931800/TraesCS6D03G0651800/TraesCS4B03G0577000/TraesCS7D03G0360500/TraesCS5D03G0494200…
GO:0006552	leucine catabolic process	biological_process	1|2214	4|75904	0.11167	0.357254	TraesCS1D03G0418400
GO:0009986	cell surface	cellular_component	1|2214	4|75904	0.11167	0.357254	TraesCS5D03G0112800
GO:0032780	negative regulation of ATP-dependent activity	biological_process	1|2214	4|75904	0.11167	0.357254	TraesCS1D03G0003500
GO:0015297	antiporter activity	molecular_function	11|2214	245|75904	0.105686	0.357254	TraesCS7B03G0352200/TraesCS5A03G0396000/TraesCS4D03G0589400/TraesCS1B03G0867500/TraesCS7D03G0513200/TraesCS4B03G0664600/TraesCS1A03G0758200/TraesCS1D03G0727000/TraesCS4A03G0132700/TraesCS7A03G0998400/TraesCS4A03G0117600
GO:0030246	carbohydrate binding	molecular_function	23|2214	595|75904	0.107286	0.357254	TraesCS4A03G1246400/TraesCS5B03G1104800/TraesCS5B03G0030200/TraesCS2A03G1303700/TraesCS7D03G0298800/TraesCS2D03G0289300/TraesCS1B03G0929300/TraesCS2D03G1266600/TraesCS2B03G1208300/TraesCS2D03G0033000/TraesCS7D03G0002100/TraesCS3D03G0706900/TraesCS7D03G0003200/TraesCS4A03G0722800/TraesCS1A03G0808500/TraesCS2D03G0078500/TraesCSU03G0342500/TraesCS3B03G0877800/TraesCS1D03G0777200/TraesCS2B03G0047700/…
GO:0005761	mitochondrial ribosome	cellular_component	1|2214	4|75904	0.11167	0.357254	TraesCS7A03G0136600
GO:0048831	regulation of shoot system development	biological_process	1|2214	4|75904	0.11167	0.357254	TraesCS5D03G0039900
GO:0048571	long-day photoperiodism	biological_process	1|2214	4|75904	0.11167	0.357254	TraesCS7D03G0475200
GO:0007155	cell adhesion	biological_process	1|2214	4|75904	0.11167	0.357254	TraesCS5D03G0055100
GO:0102682	N6-(Delta2-isopentenyl)-adenosine 5'-monophosphate phosphoribohydrolase activity	molecular_function	1|2214	4|75904	0.11167	0.357254	TraesCS1B03G0512300
GO:0006097	glyoxylate cycle	biological_process	1|2214	4|75904	0.11167	0.357254	TraesCS2D03G0788500
GO:0042030	ATPase inhibitor activity	molecular_function	1|2214	4|75904	0.11167	0.357254	TraesCS1D03G0003500
GO:0005179	hormone activity	molecular_function	1|2214	4|75904	0.11167	0.357254	TraesCS6A03G0001600
GO:0035529	NADH pyrophosphatase activity	molecular_function	1|2214	4|75904	0.11167	0.357254	TraesCS2D03G0933800
GO:0010436	carotenoid dioxygenase activity	molecular_function	1|2214	4|75904	0.11167	0.357254	TraesCS2D03G0930600
GO:0004527	exonuclease activity	molecular_function	2|2214	19|75904	0.104887	0.357254	TraesCS5A03G0793400/TraesCS5B03G0825200
GO:0004568	chitinase activity	molecular_function	5|2214	86|75904	0.106857	0.357254	TraesCS2D03G0798400/TraesCS2A03G0857500/TraesCS3B03G0382100/TraesCS3D03G0299300/TraesCS3A03G0302000
GO:0030388	fructose 1,6-bisphosphate metabolic process	biological_process	2|2214	20|75904	0.114374	0.364454	TraesCS3D03G0819500/TraesCS5B03G0310900
GO:0035673	oligopeptide transmembrane transporter activity	molecular_function	6|2214	114|75904	0.116978	0.371278	TraesCS5D03G0892800/TraesCS2A03G0943700/TraesCS5B03G0984200/TraesCS2D03G0882900/TraesCS1A03G0917400/TraesCS5A03G0934100
GO:0008565	obsolete protein transporter activity	molecular_function	2|2214	21|75904	0.12407	0.387659	TraesCS1A03G0161400/TraesCS5A03G0905100
GO:0008519	ammonium transmembrane transporter activity	molecular_function	2|2214	21|75904	0.12407	0.387659	TraesCS6D03G0516800/TraesCS6B03G0749500
GO:0072488	ammonium transmembrane transport	biological_process	2|2214	21|75904	0.12407	0.387659	TraesCS6D03G0516800/TraesCS6B03G0749500
GO:0010119	regulation of stomatal movement	biological_process	2|2214	21|75904	0.12407	0.387659	TraesCS5A03G0549700/TraesCS4A03G1009500
GO:0006811	ion transport	biological_process	11|2214	254|75904	0.126484	0.393671	TraesCS2B03G1129300/TraesCS1A03G0680800/TraesCS6D03G0771400/TraesCS2D03G0307900/TraesCS1D03G0305200/TraesCS7D03G0453200/TraesCS6A03G0513200/TraesCS6A03G0898700/TraesCS2D03G0952800/TraesCS2A03G1013500/TraesCS2A03G1033400
GO:0042026	protein refolding	biological_process	3|2214	43|75904	0.129917	0.401243	TraesCS6A03G0064300/TraesCS6B03G0092300/TraesCS6D03G0063400
GO:0034220	ion transmembrane transport	biological_process	3|2214	43|75904	0.129917	0.401243	TraesCS7D03G0974200/TraesCS2D03G0923300/TraesCS7A03G1018000
GO:0009226	nucleotide-sugar biosynthetic process	biological_process	1|2214	5|75904	0.137582	0.403206	TraesCS6D03G0755500
GO:0005216	ion channel activity	molecular_function	5|2214	92|75904	0.131622	0.403206	TraesCS1A03G0680800/TraesCS6D03G0771400/TraesCS7D03G0453200/TraesCS6A03G0513200/TraesCS6A03G0898700
GO:0010315	auxin export across the plasma membrane	biological_process	1|2214	5|75904	0.137582	0.403206	TraesCS3B03G0914800
GO:0046938	phytochelatin biosynthetic process	biological_process	1|2214	5|75904	0.137582	0.403206	TraesCS5A03G1226100
GO:0004056	argininosuccinate lyase activity	molecular_function	1|2214	5|75904	0.137582	0.403206	TraesCS5D03G0696100
GO:0015671	oxygen transport	biological_process	1|2214	5|75904	0.137582	0.403206	TraesCS7D03G0838200
GO:0016756	glutathione gamma-glutamylcysteinyltransferase activity	molecular_function	1|2214	5|75904	0.137582	0.403206	TraesCS5A03G1226100
GO:1900425	negative regulation of defense response to bacterium	biological_process	1|2214	5|75904	0.137582	0.403206	TraesCS5D03G0541400
GO:0006829	zinc ion transport	biological_process	1|2214	5|75904	0.137582	0.403206	TraesCS7A03G1018000
GO:0019900	kinase binding	molecular_function	2|2214	22|75904	0.133954	0.403206	TraesCS1D03G0841400/TraesCS1D03G0630100
GO:0048574	long-day photoperiodism, flowering	biological_process	1|2214	5|75904	0.137582	0.403206	TraesCS2D03G0377200
GO:0042450	arginine biosynthetic process via ornithine	biological_process	1|2214	5|75904	0.137582	0.403206	TraesCS5D03G0696100
GO:0009903	chloroplast avoidance movement	biological_process	1|2214	5|75904	0.137582	0.403206	TraesCS2D03G0011500
GO:0004520	endodeoxyribonuclease activity	molecular_function	1|2214	5|75904	0.137582	0.403206	TraesCS2B03G1401800
GO:0006812	cation transport	biological_process	9|2214	203|75904	0.141338	0.412707	TraesCS2A03G0984600/TraesCS2B03G1093500/TraesCS7D03G0974200/TraesCS3D03G0068000/TraesCS2D03G0923300/TraesCS3A03G0086800/TraesCS3B03G0093000/TraesCS6D03G0322700/TraesCS7A03G1018000
GO:0005249	voltage-gated potassium channel activity	molecular_function	3|2214	45|75904	0.143346	0.417053	TraesCS1A03G0680800/TraesCS7D03G0453200/TraesCS6A03G0513200
GO:0004197	cysteine-type endopeptidase activity	molecular_function	4|2214	70|75904	0.147766	0.428362	TraesCS3B03G1165900/TraesCS3B03G0318200/TraesCS3A03G1250800/TraesCS3B03G1494300
GO:0061631	ubiquitin conjugating enzyme activity	molecular_function	3|2214	46|75904	0.150226	0.433925	TraesCS6D03G0143600/TraesCS6A03G0158000/TraesCS6B03G0223900
GO:0032549	ribonucleoside binding	molecular_function	2|2214	24|75904	0.15421	0.440702	TraesCS5A03G1193200/TraesCS4B03G0881500
GO:0009734	auxin-activated signaling pathway	biological_process	8|2214	179|75904	0.154218	0.440702	TraesCS3B03G0914800/TraesCS5D03G0664400/TraesCS1D03G0155300/TraesCS5D03G0112800/TraesCS1A03G0166300/TraesCS4B03G0246700/TraesCS3B03G0458300/TraesCS1A03G0201000
GO:0097573	glutathione oxidoreductase activity	molecular_function	7|2214	151|75904	0.153752	0.440702	TraesCS1A03G0376700/TraesCS3A03G0635500/TraesCS3B03G0286900/TraesCS3A03G1075400/TraesCS3D03G0575900/TraesCS3B03G0704900/TraesCS3A03G0230700
GO:0006566	threonine metabolic process	biological_process	1|2214	6|75904	0.162739	0.442981	TraesCS2B03G1244100
GO:0004719	protein-L-isoaspartate (D-aspartate) O-methyltransferase activity	molecular_function	1|2214	6|75904	0.162739	0.442981	TraesCS2A03G0833600
GO:0042183	formate catabolic process	biological_process	1|2214	6|75904	0.162739	0.442981	TraesCS6B03G0866600
GO:0033063	Rad51B-Rad51C-Rad51D-XRCC2 complex	cellular_component	1|2214	6|75904	0.162739	0.442981	TraesCS1A03G0142100
GO:0004013	adenosylhomocysteinase activity	molecular_function	1|2214	6|75904	0.162739	0.442981	TraesCS2B03G1299600
GO:0006546	glycine catabolic process	biological_process	1|2214	6|75904	0.162739	0.442981	TraesCS2D03G1044700
GO:0004413	homoserine kinase activity	molecular_function	1|2214	6|75904	0.162739	0.442981	TraesCS2B03G1244100
GO:0008296	3'-5'-exodeoxyribonuclease activity	molecular_function	1|2214	6|75904	0.162739	0.442981	TraesCS2B03G1401800
GO:0019510	S-adenosylhomocysteine catabolic process	biological_process	1|2214	6|75904	0.162739	0.442981	TraesCS2B03G1299600
GO:0047372	acylglycerol lipase activity	molecular_function	1|2214	6|75904	0.162739	0.442981	TraesCS2D03G0349800
GO:0032434	regulation of proteasomal ubiquitin-dependent protein catabolic process	biological_process	1|2214	6|75904	0.162739	0.442981	TraesCS5A03G1157500
GO:0003923	GPI-anchor transamidase activity	molecular_function	1|2214	6|75904	0.162739	0.442981	TraesCS6B03G0573500
GO:0008429	phosphatidylethanolamine binding	molecular_function	1|2214	6|75904	0.162739	0.442981	TraesCS3D03G0308000
GO:0008863	formate dehydrogenase (NAD+) activity	molecular_function	1|2214	6|75904	0.162739	0.442981	TraesCS6B03G0866600
GO:0009686	gibberellin biosynthetic process	biological_process	2|2214	25|75904	0.164547	0.446388	TraesCS3B03G1087000/TraesCS5D03G1210400
GO:0001228	DNA-binding transcription activator activity, RNA polymerase II-specific	molecular_function	3|2214	49|75904	0.171462	0.463583	TraesCS2D03G0377200/TraesCS3A03G1062100/TraesCS2A03G0361500
GO:0009826	unidimensional cell growth	biological_process	2|2214	26|75904	0.175	0.47156	TraesCS3B03G1087000/TraesCS5D03G1210400
GO:0016874	ligase activity	molecular_function	5|2214	102|75904	0.177907	0.47779	TraesCS4D03G0580300/TraesCS5A03G0135200/TraesCS3B03G0020400/TraesCS4B03G0655900/TraesCS5B03G0155300
GO:0004185	serine-type carboxypeptidase activity	molecular_function	9|2214	215|75904	0.178819	0.478639	TraesCS4A03G0665000/TraesCS2A03G0989600/TraesCS3A03G1035100/TraesCS3D03G0963700/TraesCS2A03G0136500/TraesCS6B03G0116500/TraesCS1B03G0047700/TraesCS5A03G0748900/TraesCS2A03G0087200
GO:0008324	cation transmembrane transporter activity	molecular_function	4|2214	76|75904	0.181553	0.484343	TraesCS3D03G0068000/TraesCS3A03G0086800/TraesCS3B03G0093000/TraesCS6D03G0322700
GO:0070860	RNA polymerase I core factor complex	cellular_component	1|2214	7|75904	0.187163	0.486381	TraesCS6B03G0108100
GO:0005344	oxygen carrier activity	molecular_function	1|2214	7|75904	0.187163	0.486381	TraesCS7D03G0838200
GO:0001188	RNA polymerase I preinitiation complex assembly	biological_process	1|2214	7|75904	0.187163	0.486381	TraesCS6B03G0108100
GO:0010039	response to iron ion	biological_process	1|2214	7|75904	0.187163	0.486381	TraesCS2D03G0882900
GO:0001055	RNA polymerase II activity	molecular_function	1|2214	7|75904	0.187163	0.486381	TraesCS2D03G0963800
GO:0001164	RNA polymerase I core promoter sequence-specific DNA binding	molecular_function	1|2214	7|75904	0.187163	0.486381	TraesCS6B03G0108100
GO:0019722	calcium-mediated signaling	biological_process	2|2214	27|75904	0.185555	0.486381	TraesCS1D03G0841400/TraesCS1D03G0630100
GO:0010189	vitamin E biosynthetic process	biological_process	1|2214	7|75904	0.187163	0.486381	TraesCS7A03G1239900
GO:0120029	proton export across plasma membrane	biological_process	2|2214	28|75904	0.196196	0.49856	TraesCS4D03G0046500/TraesCS7D03G1182800
GO:0008553	P-type proton-exporting transporter activity	molecular_function	2|2214	28|75904	0.196196	0.49856	TraesCS4D03G0046500/TraesCS7D03G1182800
GO:0005536	glucose binding	molecular_function	2|2214	28|75904	0.196196	0.49856	TraesCS3A03G0697500/TraesCS1A03G0304000
GO:0001678	cellular glucose homeostasis	biological_process	2|2214	28|75904	0.196196	0.49856	TraesCS3A03G0697500/TraesCS1A03G0304000
GO:0006596	polyamine biosynthetic process	biological_process	2|2214	28|75904	0.196196	0.49856	TraesCS6A03G0601600/TraesCS5B03G0841300
GO:0004396	hexokinase activity	molecular_function	2|2214	28|75904	0.196196	0.49856	TraesCS3A03G0697500/TraesCS1A03G0304000
GO:0006730	one-carbon metabolic process	biological_process	2|2214	28|75904	0.196196	0.49856	TraesCS2D03G0678100/TraesCS2B03G1299600
GO:0006887	exocytosis	biological_process	7|2214	163|75904	0.2001	0.506877	TraesCS2B03G1429700/TraesCS2B03G0091300/TraesCS2A03G1234100/TraesCS7B03G0301800/TraesCS7A03G0599900/TraesCS2D03G1190800/TraesCS2D03G1204000
GO:0010214	seed coat development	biological_process	1|2214	8|75904	0.210874	0.506982	TraesCS2D03G1278500
GO:0009620	response to fungus	biological_process	1|2214	8|75904	0.210874	0.506982	TraesCS5D03G0541400
GO:0010043	response to zinc ion	biological_process	1|2214	8|75904	0.210874	0.506982	TraesCS7A03G1018000
GO:0048829	root cap development	biological_process	1|2214	8|75904	0.210874	0.506982	TraesCS7B03G0655300
GO:0009904	chloroplast accumulation movement	biological_process	1|2214	8|75904	0.210874	0.506982	TraesCS2D03G0011500
GO:0009908	flower development	biological_process	3|2214	54|75904	0.208534	0.506982	TraesCS5D03G0112800/TraesCS3B03G1087000/TraesCS5D03G1210400
GO:0010030	positive regulation of seed germination	biological_process	1|2214	8|75904	0.210874	0.506982	TraesCS2D03G1278500
GO:0010329	auxin efflux transmembrane transporter activity	molecular_function	1|2214	8|75904	0.210874	0.506982	TraesCS3B03G0914800
GO:0048825	cotyledon development	biological_process	1|2214	8|75904	0.210874	0.506982	TraesCS5D03G0112800
GO:0004417	hydroxyethylthiazole kinase activity	molecular_function	1|2214	8|75904	0.210874	0.506982	TraesCS3B03G1271000
GO:0090116	C-5 methylation of cytosine	biological_process	1|2214	8|75904	0.210874	0.506982	TraesCS7A03G1291400
GO:0003972	RNA ligase (ATP) activity	molecular_function	1|2214	8|75904	0.210874	0.506982	TraesCS2A03G0695100
GO:0000272	polysaccharide catabolic process	biological_process	3|2214	53|75904	0.200976	0.506982	TraesCS2D03G0798400/TraesCS4D03G0788100/TraesCS3B03G0382100
GO:0000054	ribosomal subunit export from nucleus	biological_process	1|2214	8|75904	0.210874	0.506982	TraesCS2D03G1269200
GO:0006646	phosphatidylethanolamine biosynthetic process	biological_process	1|2214	8|75904	0.210874	0.506982	TraesCS3B03G0713900
GO:0004340	glucokinase activity	molecular_function	1|2214	8|75904	0.210874	0.506982	TraesCS3A03G0697500
GO:0006863	purine nucleobase transport	biological_process	1|2214	8|75904	0.210874	0.506982	TraesCS4B03G0172500
GO:0009082	branched-chain amino acid biosynthetic process	biological_process	2|2214	31|75904	0.228501	0.532059	TraesCS4A03G0118900/TraesCS4D03G0572200
GO:0010181	FMN binding	molecular_function	6|2214	140|75904	0.225734	0.532059	TraesCS4B03G0104700/TraesCS1B03G0040100/TraesCS3B03G0896700/TraesCS6B03G1283200/TraesCS1D03G0027800/TraesCS2B03G1339200
GO:0006809	nitric oxide biosynthetic process	biological_process	1|2214	9|75904	0.233894	0.532059	TraesCS6B03G1005400
GO:0035556	intracellular signal transduction	biological_process	4|2214	83|75904	0.223771	0.532059	TraesCS7D03G1240100/TraesCS5D03G0363700/TraesCS1B03G0702400/TraesCS2A03G1152100
GO:0010452	histone H3-K36 methylation	biological_process	1|2214	9|75904	0.233894	0.532059	TraesCS3D03G0263300
GO:0006428	isoleucyl-tRNA aminoacylation	biological_process	1|2214	9|75904	0.233894	0.532059	TraesCS5A03G1102300
GO:0050464	nitrate reductase (NADPH) activity	molecular_function	1|2214	9|75904	0.233894	0.532059	TraesCS6B03G1005400
GO:0032196	transposition	biological_process	1|2214	9|75904	0.233894	0.532059	TraesCS6D03G0616400
GO:0000145	exocyst	cellular_component	7|2214	169|75904	0.225089	0.532059	TraesCS2B03G1429700/TraesCS2B03G0091300/TraesCS2A03G1234100/TraesCS7B03G0301800/TraesCS7A03G0599900/TraesCS2D03G1190800/TraesCS2D03G1204000
GO:0019825	oxygen binding	molecular_function	1|2214	9|75904	0.233894	0.532059	TraesCS7D03G0838200
GO:0006880	intracellular sequestering of iron ion	biological_process	1|2214	9|75904	0.233894	0.532059	TraesCS2A03G1033400
GO:0004822	isoleucine-tRNA ligase activity	molecular_function	1|2214	9|75904	0.233894	0.532059	TraesCS5A03G1102300
GO:0016836	hydro-lyase activity	molecular_function	1|2214	9|75904	0.233894	0.532059	TraesCS2D03G0678100
GO:0008107	galactoside 2-alpha-L-fucosyltransferase activity	molecular_function	3|2214	56|75904	0.223831	0.532059	TraesCS6A03G0829400/TraesCS2A03G1355600/TraesCSU03G0011500
GO:0016887	ATP hydrolysis activity	molecular_function	33|2214	985|75904	0.231883	0.532059	TraesCS4A03G0958300/TraesCS2B03G1324900/TraesCS5D03G0495100/TraesCS5D03G0212200/TraesCS5A03G0430500/TraesCS5A03G0589100/TraesCS2D03G1269200/TraesCS2D03G0480200/TraesCS7D03G0103100/TraesCS3B03G0973700/TraesCS5D03G1141700/TraesCS3D03G0340500/TraesCS5A03G1060400/TraesCS7D03G0974200/TraesCS6A03G0064300/TraesCS3B03G0676800/TraesCSU03G0212400/TraesCS3A03G0350000/TraesCS2A03G0474200/TraesCS2D03G0923300/…
GO:0003899	DNA-directed 5'-3' RNA polymerase activity	molecular_function	7|2214	170|75904	0.229356	0.532059	TraesCS3B03G1075800/TraesCS2D03G0963800/TraesCS4A03G0641800/TraesCS3A03G0943200/TraesCS5A03G1193200/TraesCS2A03G0356200/TraesCS4B03G0881500
GO:0043953	protein transport by the Tat complex	biological_process	1|2214	9|75904	0.233894	0.532059	TraesCS5A03G0905100
GO:0043546	molybdopterin cofactor binding	molecular_function	1|2214	9|75904	0.233894	0.532059	TraesCS6B03G1005400
GO:0016829	lyase activity	molecular_function	12|2214	321|75904	0.230646	0.532059	TraesCS7B03G1281000/TraesCS2B03G1018400/TraesCS2D03G0866000/TraesCS2B03G0019900/TraesCS6A03G0601600/TraesCS2B03G0064200/TraesCS7A03G1343500/TraesCS2A03G0926300/TraesCSU03G0041500/TraesCS5B03G0310900/TraesCS2B03G0064600/TraesCS2D03G0046500
GO:0016787	hydrolase activity	molecular_function	52|2214	1603|75904	0.234909	0.532858	TraesCS3A03G1171500/TraesCS7A03G0018600/TraesCS5D03G1199300/TraesCS4A03G0752900/TraesCS1D03G0477900/TraesCS4A03G0497000/TraesCS2B03G1401800/TraesCS1D03G1021300/TraesCS2D03G0209600/TraesCS1D03G0617300/TraesCS1D03G0603200/TraesCS5D03G0739200/TraesCS7A03G1223700/TraesCS2B03G0051900/TraesCS3D03G0175900/TraesCS3B03G0465000/TraesCS3B03G0722800/TraesCS2D03G0798400/TraesCS3B03G0671000/TraesCS3D03G1188900…
GO:0000209	protein polyubiquitination	biological_process	3|2214	58|75904	0.239337	0.539892	TraesCS6D03G0143600/TraesCS6A03G0158000/TraesCS6B03G0223900
GO:0019904	protein domain specific binding	molecular_function	2|2214	32|75904	0.239354	0.539892	TraesCS7A03G1064600/TraesCS7D03G1015400
GO:0004180	carboxypeptidase activity	molecular_function	1|2214	10|75904	0.256243	0.556116	TraesCS6B03G0116500
GO:0010015	root morphogenesis	biological_process	1|2214	10|75904	0.256243	0.556116	TraesCS4A03G0117600
GO:0005345	purine nucleobase transmembrane transporter activity	molecular_function	1|2214	10|75904	0.256243	0.556116	TraesCS4B03G0172500
GO:0005094	Rho GDP-dissociation inhibitor activity	molecular_function	1|2214	10|75904	0.256243	0.556116	TraesCS3A03G0973800
GO:0000245	spliceosomal complex assembly	biological_process	1|2214	10|75904	0.256243	0.556116	TraesCS5B03G0038600
GO:0072593	reactive oxygen species metabolic process	biological_process	1|2214	10|75904	0.256243	0.556116	TraesCS3A03G1257300
GO:0005770	late endosome	cellular_component	1|2214	10|75904	0.256243	0.556116	TraesCS4A03G0117600
GO:0003886	DNA (cytosine-5-)-methyltransferase activity	molecular_function	1|2214	10|75904	0.256243	0.556116	TraesCS7A03G1291400
GO:0008753	NADPH dehydrogenase (quinone) activity	molecular_function	1|2214	10|75904	0.256243	0.556116	TraesCS3B03G0896700
GO:0009266	response to temperature stimulus	biological_process	1|2214	10|75904	0.256243	0.556116	TraesCS3D03G0263300
GO:0106310	protein serine kinase activity	molecular_function	4|2214	87|75904	0.248938	0.556116	TraesCS2D03G0836700/TraesCS3B03G0238300/TraesCS2A03G1152100/TraesCS3B03G0201700
GO:0009229	thiamine diphosphate biosynthetic process	biological_process	1|2214	10|75904	0.256243	0.556116	TraesCS3B03G1271000
GO:0000079	regulation of cyclin-dependent protein serine/threonine kinase activity	biological_process	2|2214	33|75904	0.250232	0.556116	TraesCS2B03G0566700/TraesCS6D03G0548300
GO:0003958	NADPH-hemoprotein reductase activity	molecular_function	1|2214	10|75904	0.256243	0.556116	TraesCS2B03G1339200
GO:0010150	leaf senescence	biological_process	2|2214	34|75904	0.261122	0.563658	TraesCS3B03G0293500/TraesCS3A03G0234800
GO:0045927	positive regulation of growth	biological_process	2|2214	34|75904	0.261122	0.563658	TraesCS4B03G0220500/TraesCS4D03G0514500
GO:0016602	CCAAT-binding factor complex	cellular_component	3|2214	61|75904	0.262907	0.56599	TraesCS2D03G0377200/TraesCS3A03G1062100/TraesCS2A03G0361500
GO:0045489	pectin biosynthetic process	biological_process	2|2214	35|75904	0.272015	0.576707	TraesCS2B03G1400100/TraesCS6A03G0803800
GO:0010200	response to chitin	biological_process	1|2214	11|75904	0.27794	0.576707	TraesCS5D03G0541400
GO:0010038	response to metal ion	biological_process	1|2214	11|75904	0.27794	0.576707	TraesCS5A03G1226100
GO:0035672	oligopeptide transmembrane transport	biological_process	1|2214	11|75904	0.27794	0.576707	TraesCS2D03G0882900
GO:0006360	transcription by RNA polymerase I	biological_process	1|2214	11|75904	0.27794	0.576707	TraesCS6B03G0108100
GO:0001666	response to hypoxia	biological_process	1|2214	11|75904	0.27794	0.576707	TraesCS7D03G0838200
GO:0071421	manganese ion transmembrane transport	biological_process	1|2214	11|75904	0.27794	0.576707	TraesCS2A03G1033400
GO:0009624	response to nematode	biological_process	1|2214	11|75904	0.27794	0.576707	TraesCS4A03G0117600
GO:0009958	positive gravitropism	biological_process	1|2214	11|75904	0.27794	0.576707	TraesCS5D03G0112800
GO:0008792	arginine decarboxylase activity	molecular_function	1|2214	11|75904	0.27794	0.576707	TraesCSU03G0041500
GO:0006952	defense response	biological_process	18|2214	525|75904	0.275479	0.576707	TraesCS3B03G1196300/TraesCSU03G0001400/TraesCS7D03G0029400/TraesCS2D03G0049500/TraesCS2D03G0168800/TraesCS2D03G0108800/TraesCS7A03G0003400/TraesCS1D03G0033800/TraesCS1D03G0038400/TraesCS7A03G0152300/TraesCS3B03G0899600/TraesCS3D03G0015400/TraesCS1A03G0059400/TraesCS5D03G0003400/TraesCS6A03G1033200/TraesCS2D03G0030700/TraesCS1D03G0038300/TraesCS6A03G1034000
GO:0050136	NADH dehydrogenase (quinone) activity	molecular_function	1|2214	11|75904	0.27794	0.576707	TraesCS3B03G0896700
GO:0051923	sulfation	biological_process	1|2214	11|75904	0.27794	0.576707	TraesCS2D03G0015600
GO:0030870	Mre11 complex	cellular_component	1|2214	11|75904	0.27794	0.576707	TraesCS2B03G1401800
GO:0004190	aspartic-type endopeptidase activity	molecular_function	15|2214	432|75904	0.282356	0.58436	TraesCS5B03G0669900/TraesCS3B03G0332500/TraesCS5A03G1184800/TraesCS4A03G1189400/TraesCS3D03G0544500/TraesCS3B03G0671000/TraesCS3A03G0590100/TraesCS7A03G0007400/TraesCS5D03G1023400/TraesCS7D03G0037200/TraesCS4A03G1244700/TraesCS7A03G0116500/TraesCS4D03G0766700/TraesCS7A03G0399000/TraesCS4D03G0766800
GO:0004364	glutathione transferase activity	molecular_function	3|2214	64|75904	0.286745	0.591918	TraesCS6A03G0329800/TraesCS1D03G0221200/TraesCS5B03G0050700
GO:0006415	translational termination	biological_process	2|2214	37|75904	0.293772	0.60487	TraesCS1B03G0703000/TraesCS2D03G1269200
GO:0047750	cholestenol delta-isomerase activity	molecular_function	1|2214	12|75904	0.299004	0.607849	TraesCS7D03G0155200
GO:0030259	lipid glycosylation	biological_process	1|2214	12|75904	0.299004	0.607849	TraesCS4A03G0733700
GO:0004534	5'-3' exoribonuclease activity	molecular_function	1|2214	12|75904	0.299004	0.607849	TraesCS5A03G0793400
GO:0032544	plastid translation	biological_process	1|2214	12|75904	0.299004	0.607849	TraesCS2A03G1358800
GO:0010089	xylem development	biological_process	1|2214	12|75904	0.299004	0.607849	TraesCS2D03G0478300
GO:0003993	acid phosphatase activity	molecular_function	5|2214	127|75904	0.312708	0.634103	TraesCS4A03G1071200/TraesCS5B03G0737500/TraesCS4A03G0285500/TraesCS4A03G0995900/TraesCS4B03G0483300
GO:0004712	protein serine/threonine/tyrosine kinase activity	molecular_function	4|2214	97|75904	0.313983	0.635083	TraesCS2D03G0836700/TraesCS3B03G0238300/TraesCS2A03G1152100/TraesCS3B03G0201700
GO:0016151	nickel cation binding	molecular_function	1|2214	13|75904	0.319454	0.639706	TraesCS6A03G0335600
GO:0006527	arginine catabolic process	biological_process	1|2214	13|75904	0.319454	0.639706	TraesCSU03G0041500
GO:0009247	glycolipid biosynthetic process	biological_process	1|2214	13|75904	0.319454	0.639706	TraesCS4A03G0567000
GO:0035434	copper ion transmembrane transport	biological_process	1|2214	13|75904	0.319454	0.639706	TraesCS5B03G0557600
GO:0006817	phosphate ion transport	biological_process	2|2214	40|75904	0.326212	0.651613	TraesCS7D03G0514300/TraesCS7A03G0537300
GO:0015145	monosaccharide transmembrane transporter activity	molecular_function	1|2214	14|75904	0.339308	0.65972	TraesCS1B03G1217700
GO:0004823	leucine-tRNA ligase activity	molecular_function	1|2214	14|75904	0.339308	0.65972	TraesCS5B03G0112300
GO:0006000	fructose metabolic process	biological_process	1|2214	14|75904	0.339308	0.65972	TraesCS3D03G0819500
GO:0006429	leucyl-tRNA aminoacylation	biological_process	1|2214	14|75904	0.339308	0.65972	TraesCS5B03G0112300
GO:0043295	glutathione binding	molecular_function	1|2214	14|75904	0.339308	0.65972	TraesCS1D03G0221200
GO:0004602	glutathione peroxidase activity	molecular_function	1|2214	14|75904	0.339308	0.65972	TraesCS6B03G0805800
GO:0005375	copper ion transmembrane transporter activity	molecular_function	1|2214	14|75904	0.339308	0.65972	TraesCS5B03G0557600
GO:0048573	photoperiodism, flowering	biological_process	1|2214	14|75904	0.339308	0.65972	TraesCS3D03G0308000
GO:0015749	monosaccharide transmembrane transport	biological_process	1|2214	14|75904	0.339308	0.65972	TraesCS1B03G1217700
GO:0071555	cell wall organization	biological_process	14|2214	417|75904	0.334207	0.65972	TraesCS2A03G1355600/TraesCS2A03G0447000/TraesCS2B03G0569800/TraesCS2A03G0752100/TraesCS1D03G0739000/TraesCS2B03G1400100/TraesCS1A03G0772000/TraesCSU03G0011500/TraesCS3B03G0899400/TraesCS7D03G0990400/TraesCS1B03G0643800/TraesCS1B03G0390400/TraesCS6A03G0803800/TraesCS1B03G0884100
GO:0016798	hydrolase activity, acting on glycosyl bonds	molecular_function	8|2214	225|75904	0.335389	0.65972	TraesCS7A03G0018600/TraesCS4A03G0752900/TraesCS1D03G0477900/TraesCS3A03G0077200/TraesCS3B03G0103000/TraesCS2D03G0798400/TraesCS4B03G0045300/TraesCS3B03G0382100
GO:0016571	histone methylation	biological_process	2|2214	42|75904	0.347621	0.672625	TraesCS1D03G0280900/TraesCS1A03G0287300
GO:0002161	aminoacyl-tRNA editing activity	molecular_function	2|2214	42|75904	0.347621	0.672625	TraesCS5B03G0112300/TraesCS5A03G1102300
GO:0000977	RNA polymerase II transcription regulatory region sequence-specific DNA binding	molecular_function	6|2214	165|75904	0.350686	0.676925	TraesCS3B03G0005500/TraesCS7A03G0786800/TraesCS3B03G0006700/TraesCS3B03G0006500/TraesCS3B03G0006600/TraesCS7D03G0752400
GO:0042132	fructose 1,6-bisphosphate 1-phosphatase activity	molecular_function	1|2214	15|75904	0.358583	0.677897	TraesCS3D03G0819500
GO:0019239	deaminase activity	molecular_function	1|2214	15|75904	0.358583	0.677897	TraesCS2A03G0261500
GO:0042973	glucan endo-1,3-beta-D-glucosidase activity	molecular_function	1|2214	15|75904	0.358583	0.677897	TraesCS4A03G0752900
GO:0050482	arachidonic acid secretion	biological_process	1|2214	15|75904	0.358583	0.677897	TraesCS2B03G1244200
GO:0012511	monolayer-surrounded lipid storage body	cellular_component	1|2214	15|75904	0.358583	0.677897	TraesCS1D03G0974900
GO:0034968	histone lysine methylation	biological_process	3|2214	73|75904	0.358787	0.677897	TraesCS1D03G0280900/TraesCS1A03G0287300/TraesCS3A03G1063200
GO:0004623	phospholipase A2 activity	molecular_function	1|2214	15|75904	0.358583	0.677897	TraesCS2B03G1244200
GO:0006656	phosphatidylcholine biosynthetic process	biological_process	1|2214	15|75904	0.358583	0.677897	TraesCS3B03G0713900
GO:0008047	enzyme activator activity	molecular_function	1|2214	15|75904	0.358583	0.677897	TraesCS2B03G1474700
GO:0006869	lipid transport	biological_process	7|2214	199|75904	0.361805	0.681994	TraesCS1B03G1066700/TraesCS1B03G1066000/TraesCS1A03G0748400/TraesCS1A03G0907900/TraesCS1D03G0886300/TraesCS1B03G1066900/TraesCS1D03G0885700
GO:0019901	protein kinase binding	molecular_function	2|2214	44|75904	0.368796	0.690311	TraesCS2B03G0566700/TraesCS6D03G0548300
GO:0031225	anchored component of membrane	cellular_component	2|2214	44|75904	0.368796	0.690311	TraesCS6D03G0842200/TraesCS1B03G1036300
GO:0016036	cellular response to phosphate starvation	biological_process	2|2214	44|75904	0.368796	0.690311	TraesCS7D03G0514300/TraesCS7A03G0537300
GO:0006629	lipid metabolic process	biological_process	19|2214	595|75904	0.376494	0.69648	TraesCS3A03G1171500/TraesCS2B03G1030700/TraesCS5A03G0611000/TraesCS5D03G0948400/TraesCS3D03G0544500/TraesCS7A03G1223700/TraesCS3D03G0175900/TraesCS3B03G0722800/TraesCS3B03G0671000/TraesCS2B03G0389300/TraesCS2D03G0349800/TraesCS3A03G0590100/TraesCS3B03G1402600/TraesCS3B03G1402800/TraesCS7D03G1162900/TraesCS5D03G0948900/TraesCS7B03G1108300/TraesCS7A03G0942600/TraesCS3D03G1115200
GO:0016799	hydrolase activity, hydrolyzing N-glycosyl compounds	molecular_function	1|2214	16|75904	0.377296	0.69648	TraesCS1B03G0512300
GO:0006680	glucosylceramide catabolic process	biological_process	1|2214	16|75904	0.377296	0.69648	TraesCS7A03G0791200
GO:0046910	pectinesterase inhibitor activity	molecular_function	1|2214	16|75904	0.377296	0.69648	TraesCS3B03G0899400
GO:0004348	glucosylceramidase activity	molecular_function	1|2214	16|75904	0.377296	0.69648	TraesCS7A03G0791200
GO:0035145	exon-exon junction complex	cellular_component	1|2214	16|75904	0.377296	0.69648	TraesCS1A03G0863900
GO:0006813	potassium ion transport	biological_process	3|2214	76|75904	0.382661	0.704763	TraesCS1A03G0680800/TraesCS7D03G0453200/TraesCS6A03G0513200
GO:0048316	seed development	biological_process	1|2214	17|75904	0.395463	0.723364	TraesCS2D03G0882900
GO:0006388	tRNA splicing, via endonucleolytic cleavage and ligation	biological_process	1|2214	17|75904	0.395463	0.723364	TraesCS2A03G0695100
GO:0019438	aromatic compound biosynthetic process	biological_process	1|2214	17|75904	0.395463	0.723364	TraesCS3B03G1510700
GO:0016310	phosphorylation	biological_process	20|2214	636|75904	0.397763	0.725917	TraesCS7D03G0782000/TraesCS7D03G1240100/TraesCS3B03G0713900/TraesCS3B03G1271000/TraesCS3D03G0039500/TraesCS2D03G0836700/TraesCS1B03G0980800/TraesCS3B03G0926000/TraesCS5D03G0363700/TraesCS2D03G0049300/TraesCS3D03G0609200/TraesCS2B03G1246600/TraesCSU03G0229500/TraesCS3B03G0238300/TraesCSU03G0209300/TraesCS3B03G1492900/TraesCS2A03G1152100/TraesCS3B03G1491700/TraesCS3B03G0201700/TraesCS3B03G1447900
GO:0045330	aspartyl esterase activity	molecular_function	3|2214	79|75904	0.406326	0.739864	TraesCS1A03G0601600/TraesCS3B03G0899400/TraesCS6D03G0760800
GO:0009809	lignin biosynthetic process	biological_process	1|2214	18|75904	0.4131	0.743766	TraesCS3B03G1510700
GO:0009927	histidine phosphotransfer kinase activity	molecular_function	1|2214	18|75904	0.4131	0.743766	TraesCS1D03G0292800
GO:0018108	peptidyl-tyrosine phosphorylation	biological_process	1|2214	18|75904	0.4131	0.743766	TraesCS3A03G0118200
GO:0034755	iron ion transmembrane transport	biological_process	1|2214	18|75904	0.4131	0.743766	TraesCS2A03G1033400
GO:0042128	nitrate assimilation	biological_process	1|2214	18|75904	0.4131	0.743766	TraesCS6B03G1005400
GO:0009228	thiamine biosynthetic process	biological_process	1|2214	19|75904	0.430223	0.756454	TraesCS3B03G1271000
GO:0006950	response to stress	biological_process	1|2214	19|75904	0.430223	0.756454	TraesCS1A03G0179800
GO:0010026	trichome differentiation	biological_process	1|2214	19|75904	0.430223	0.756454	TraesCS3B03G0106600
GO:0019005	SCF ubiquitin ligase complex	cellular_component	1|2214	19|75904	0.430223	0.756454	TraesCS3B03G0246500
GO:0047262	polygalacturonate 4-alpha-galacturonosyltransferase activity	molecular_function	2|2214	50|75904	0.43051	0.756454	TraesCS2B03G1400100/TraesCS6A03G0803800
GO:0009860	pollen tube growth	biological_process	1|2214	19|75904	0.430223	0.756454	TraesCS4D03G0479800
GO:0010277	chlorophyllide a oxygenase [overall] activity	molecular_function	1|2214	19|75904	0.430223	0.756454	TraesCS5D03G1030600
GO:0004471	malate dehydrogenase (decarboxylating) (NAD+) activity	molecular_function	1|2214	19|75904	0.430223	0.756454	TraesCS4A03G0291100
GO:0003917	DNA topoisomerase type I (single strand cut, ATP-independent) activity	molecular_function	1|2214	19|75904	0.430223	0.756454	TraesCS2B03G1316000
GO:0005516	calmodulin binding	molecular_function	6|2214	180|75904	0.428557	0.756454	TraesCS5D03G0241600/TraesCS5B03G0242100/TraesCS5A03G0227600/TraesCS3B03G1501700/TraesCS2B03G1572900/TraesCS5A03G0678400
GO:0004144	diacylglycerol O-acyltransferase activity	molecular_function	2|2214	50|75904	0.43051	0.756454	TraesCS7B03G0734000/TraesCS3B03G0037000
GO:0048767	root hair elongation	biological_process	1|2214	20|75904	0.446847	0.761822	TraesCS5D03G0112800
GO:0009862	systemic acquired resistance, salicylic acid mediated signaling pathway	biological_process	1|2214	20|75904	0.446847	0.761822	TraesCS4B03G0038900
GO:0102229	amylopectin maltohydrolase activity	molecular_function	1|2214	20|75904	0.446847	0.761822	TraesCS4D03G0788100
GO:0016255	attachment of GPI anchor to protein	biological_process	1|2214	20|75904	0.446847	0.761822	TraesCS6B03G0573500
GO:0009306	protein secretion	biological_process	1|2214	20|75904	0.446847	0.761822	TraesCS5A03G0905100
GO:0019432	triglyceride biosynthetic process	biological_process	1|2214	20|75904	0.446847	0.761822	TraesCS7B03G0734000
GO:0004739	pyruvate dehydrogenase (acetyl-transferring) activity	molecular_function	1|2214	20|75904	0.446847	0.761822	TraesCS7A03G0464700
GO:0000166	nucleotide binding	molecular_function	45|2214	1500|75904	0.444779	0.761822	TraesCS2A03G0984600/TraesCS4A03G0958300/TraesCS3A03G0659300/TraesCS7D03G0782000/TraesCS4D03G0580300/TraesCS6D03G0143600/TraesCS2D03G1269200/TraesCS3B03G0973700/TraesCS3B03G1271000/TraesCS3D03G0039500/TraesCS2D03G0002600/TraesCS4B03G0075400/TraesCS2B03G1093500/TraesCS2D03G0836700/TraesCS7D03G0974200/TraesCS3B03G0926000/TraesCS3B03G0676800/TraesCS6A03G0158000/TraesCSU03G0212400/TraesCS2D03G0049300/…
GO:0052692	raffinose alpha-galactosidase activity	molecular_function	1|2214	20|75904	0.446847	0.761822	TraesCS5A03G0464100
GO:0009617	response to bacterium	biological_process	1|2214	20|75904	0.446847	0.761822	TraesCS5D03G0541400
GO:0010333	terpene synthase activity	molecular_function	6|2214	183|75904	0.444026	0.761822	TraesCS7B03G1281000/TraesCS2B03G0019900/TraesCS2B03G0064200/TraesCS7A03G1343500/TraesCS2B03G0064600/TraesCS2D03G0046500
GO:0000162	tryptophan biosynthetic process	biological_process	1|2214	20|75904	0.446847	0.761822	TraesCS4B03G0575100
GO:0010252	auxin homeostasis	biological_process	1|2214	20|75904	0.446847	0.761822	TraesCS3B03G0914800
GO:0004332	fructose-bisphosphate aldolase activity	molecular_function	1|2214	20|75904	0.446847	0.761822	TraesCS5B03G0310900
GO:0044260	cellular macromolecule metabolic process	biological_process	5|2214	151|75904	0.450881	0.767071	TraesCS3B03G0837600/TraesCS7A03G0123000/TraesCS2D03G0998000/TraesCS3B03G0826100/TraesCS2D03G0341300
GO:0016758	hexosyltransferase activity	molecular_function	21|2214	690|75904	0.452318	0.767889	TraesCS2D03G0048900/TraesCS2B03G1005600/TraesCS5A03G0742600/TraesCS5D03G0707200/TraesCS5B03G1214900/TraesCS5A03G1142000/TraesCS3B03G0022700/TraesCS7B03G0304300/TraesCS6A03G0825700/TraesCS5D03G1096100/TraesCS6A03G0038900/TraesCS7A03G1090600/TraesCS2B03G1291500/TraesCS6A03G0855300/TraesCS7A03G0898600/TraesCS1B03G0984100/TraesCS4A03G0722800/TraesCS4A03G0567000/TraesCS2A03G0283300/TraesCS2A03G1356600…
GO:0006094	gluconeogenesis	biological_process	1|2214	21|75904	0.462986	0.774537	TraesCS3D03G0819500
GO:1902584	positive regulation of response to water deprivation	biological_process	1|2214	21|75904	0.462986	0.774537	TraesCS3A03G0950500
GO:0006086	acetyl-CoA biosynthetic process from pyruvate	biological_process	1|2214	21|75904	0.462986	0.774537	TraesCS7A03G0464700
GO:0006777	Mo-molybdopterin cofactor biosynthetic process	biological_process	1|2214	21|75904	0.462986	0.774537	TraesCS2B03G1315900
GO:0015144	carbohydrate transmembrane transporter activity	molecular_function	1|2214	21|75904	0.462986	0.774537	TraesCS1B03G1217700
GO:0017119	Golgi transport complex	cellular_component	1|2214	21|75904	0.462986	0.774537	TraesCS4A03G0117600
GO:0030151	molybdenum ion binding	molecular_function	1|2214	21|75904	0.462986	0.774537	TraesCS6B03G1005400
GO:0000978	RNA polymerase II cis-regulatory region sequence-specific DNA binding	molecular_function	4|2214	120|75904	0.465089	0.776438	TraesCS2D03G0377200/TraesCS2D03G0992600/TraesCS6B03G1035100/TraesCS7A03G0628700
GO:0080167	response to karrikin	biological_process	1|2214	22|75904	0.478654	0.78666	TraesCS5D03G0112800
GO:0009749	response to glucose	biological_process	1|2214	22|75904	0.478654	0.78666	TraesCS3A03G0697500
GO:0004535	poly(A)-specific ribonuclease activity	molecular_function	1|2214	22|75904	0.478654	0.78666	TraesCS2B03G1510100
GO:0006520	cellular amino acid metabolic process	biological_process	5|2214	156|75904	0.479049	0.78666	TraesCS2B03G1018400/TraesCS2D03G0866000/TraesCS2A03G0926300/TraesCS6D03G0743300/TraesCS6A03G0872300
GO:0009072	aromatic amino acid family metabolic process	biological_process	1|2214	22|75904	0.478654	0.78666	TraesCS5B03G0141600
GO:0009408	response to heat	biological_process	4|2214	122|75904	0.477806	0.78666	TraesCS5B03G0619800/TraesCS4D03G0479800/TraesCS3B03G0312200/TraesCS4A03G0117600
GO:0043424	protein histidine kinase binding	molecular_function	1|2214	22|75904	0.478654	0.78666	TraesCS1D03G0292800
GO:2000031	regulation of salicylic acid mediated signaling pathway	biological_process	1|2214	22|75904	0.478654	0.78666	TraesCS4B03G0038900
GO:0006913	nucleocytoplasmic transport	biological_process	2|2214	56|75904	0.488863	0.801136	TraesCS1A03G0161400/TraesCS1B03G0213200
GO:0045490	pectin catabolic process	biological_process	3|2214	90|75904	0.490266	0.8018	TraesCS1A03G0601600/TraesCS3B03G0899400/TraesCS6D03G0760800
GO:0042765	GPI-anchor transamidase complex	cellular_component	1|2214	23|75904	0.493865	0.802781	TraesCS6B03G0573500
GO:0098542	defense response to other organism	biological_process	1|2214	23|75904	0.493865	0.802781	TraesCS5D03G0336600
GO:0016810	hydrolase activity, acting on carbon-nitrogen (but not peptide) bonds	molecular_function	1|2214	23|75904	0.493865	0.802781	TraesCS6A03G0639700
GO:0006508	proteolysis	biological_process	53|2214	1803|75904	0.496655	0.805685	TraesCS2B03G1081800/TraesCS6B03G0573500/TraesCS3A03G1221800/TraesCS1A03G0482300/TraesCS5B03G0669900/TraesCS4A03G0665000/TraesCS3A03G0032700/TraesCS1B03G0708700/TraesCS2A03G0989600/TraesCS2B03G0831900/TraesCS2A03G1055000/TraesCS6D03G0744400/TraesCS2D03G0209600/TraesCS2D03G0884800/TraesCS3A03G1035100/TraesCS1D03G0956400/TraesCS3D03G0544500/TraesCS5D03G1141700/TraesCS3B03G1165900/TraesCS1A03G0621100…
GO:0015211	purine nucleoside transmembrane transporter activity	molecular_function	2|2214	57|75904	0.498219	0.806593	TraesCS2B03G1198100/TraesCS5B03G0906600
GO:0009651	response to salt stress	biological_process	6|2214	194|75904	0.499846	0.807598	TraesCS2A03G1167500/TraesCS7A03G1064600/TraesCS2B03G1325100/TraesCS3B03G0312200/TraesCS7D03G1015400/TraesCS4A03G0733700
GO:0004143	diacylglycerol kinase activity	molecular_function	1|2214	24|75904	0.508633	0.808777	TraesCS1B03G0702400
GO:0010311	lateral root formation	biological_process	1|2214	24|75904	0.508633	0.808777	TraesCS5D03G0039900
GO:0003677	DNA binding	molecular_function	148|2214	5066|75904	0.504521	0.808777	TraesCS1A03G0142100/TraesCS3A03G1134800/TraesCS5A03G1173400/TraesCS6D03G0545300/TraesCS1D03G0179300/TraesCS5B03G0619800/TraesCS3B03G0005700/TraesCS5A03G0756700/TraesCS2B03G1037000/TraesCS2B03G0978800/TraesCS7B03G0076700/TraesCS3B03G1075800/TraesCS2A03G1251300/TraesCS2A03G1143500/TraesCS1D03G0718600/TraesCS4D03G0287900/TraesCS7D03G0140600/TraesCS4A03G0078800/TraesCS4A03G0276200/TraesCS3A03G0560900…
GO:0007205	protein kinase C-activating G protein-coupled receptor signaling pathway	biological_process	1|2214	24|75904	0.508633	0.808777	TraesCS1B03G0702400
GO:0009269	response to desiccation	biological_process	1|2214	24|75904	0.508633	0.808777	TraesCS4D03G0056100
GO:0004040	amidase activity	molecular_function	1|2214	24|75904	0.508633	0.808777	TraesCS2A03G1357400
GO:0006833	water transport	biological_process	1|2214	24|75904	0.508633	0.808777	TraesCS5D03G0441800
GO:0015743	malate transport	biological_process	1|2214	24|75904	0.508633	0.808777	TraesCS6D03G0577600
GO:0016830	carbon-carbon lyase activity	molecular_function	3|2214	93|75904	0.512153	0.812764	TraesCS4B03G0632100/TraesCS3D03G1158300/TraesCS4D03G0561600
GO:0005576	extracellular region	cellular_component	40|2214	1368|75904	0.516232	0.817621	TraesCSU03G0370600/TraesCS7D03G0872500/TraesCS4D03G0796400/TraesCS2D03G0601600/TraesCS4B03G0309200/TraesCS3B03G0332500/TraesCS1B03G0767800/TraesCS6A03G0001600/TraesCS1B03G0623200/TraesCS7B03G0066600/TraesCS7B03G0752200/TraesCS7D03G1048000/TraesCS5D03G0431200/TraesCS1A03G0675300/TraesCS7D03G0994600/TraesCS3B03G0981900/TraesCS2D03G0611600/TraesCS1D03G0739000/TraesCS7B03G1193300/TraesCS1A03G0772000/…
GO:0019346	transsulfuration	biological_process	1|2214	25|75904	0.52297	0.818606	TraesCS1B03G0584600
GO:0070940	dephosphorylation of RNA polymerase II C-terminal domain	biological_process	1|2214	25|75904	0.52297	0.818606	TraesCS1B03G0721400
GO:0006302	double-strand break repair	biological_process	1|2214	25|75904	0.52297	0.818606	TraesCS2B03G1401800
GO:0032981	mitochondrial respiratory chain complex I assembly	biological_process	1|2214	25|75904	0.52297	0.818606	TraesCS2B03G0367700
GO:0032977	membrane insertase activity	molecular_function	1|2214	25|75904	0.52297	0.818606	TraesCS1A03G0509400
GO:0099402	plant organ development	biological_process	1|2214	25|75904	0.52297	0.818606	TraesCS7D03G1132600
GO:0015079	potassium ion transmembrane transporter activity	molecular_function	3|2214	95|75904	0.526462	0.819282	TraesCS7A03G0160500/TraesCS7D03G0149000/TraesCS5A03G0592700
GO:0030598	rRNA N-glycosylase activity	molecular_function	3|2214	95|75904	0.526462	0.819282	TraesCS5B03G1188500/TraesCS7A03G0152300/TraesCS5D03G0003400
GO:0090729	toxin activity	molecular_function	2|2214	60|75904	0.525619	0.819282	TraesCS7A03G0152300/TraesCS5D03G0003400
GO:0044238	primary metabolic process	biological_process	5|2214	165|75904	0.528411	0.820724	TraesCS3B03G0837600/TraesCS7A03G0123000/TraesCS2D03G0998000/TraesCS3B03G0826100/TraesCS2D03G0341300
GO:0005758	mitochondrial intermembrane space	cellular_component	3|2214	96|75904	0.533529	0.827074	TraesCS7A03G1144600/TraesCS2D03G0054200/TraesCS2B03G1495200
GO:0033897	ribonuclease T2 activity	molecular_function	1|2214	26|75904	0.536889	0.827489	TraesCS1D03G0380200
GO:0004362	glutathione-disulfide reductase (NADPH) activity	molecular_function	1|2214	26|75904	0.536889	0.827489	TraesCS7D03G0114300
GO:0006970	response to osmotic stress	biological_process	1|2214	26|75904	0.536889	0.827489	TraesCS4A03G0117600
GO:0009813	flavonoid biosynthetic process	biological_process	1|2214	27|75904	0.550402	0.838657	TraesCS3B03G1510700
GO:0004659	prenyltransferase activity	molecular_function	1|2214	27|75904	0.550402	0.838657	TraesCS7A03G1239900
GO:0051259	protein complex oligomerization	biological_process	1|2214	27|75904	0.550402	0.838657	TraesCS3B03G0312200
GO:0005689	U12-type spliceosomal complex	cellular_component	1|2214	27|75904	0.550402	0.838657	TraesCS2B03G0611700
GO:0016161	beta-amylase activity	molecular_function	1|2214	27|75904	0.550402	0.838657	TraesCS4D03G0788100
GO:0006796	phosphate-containing compound metabolic process	biological_process	1|2214	27|75904	0.550402	0.838657	TraesCS2A03G1328200
GO:2000022	regulation of jasmonic acid mediated signaling pathway	biological_process	1|2214	28|75904	0.56352	0.852179	TraesCS4B03G0038900
GO:0008420	RNA polymerase II CTD heptapeptide repeat phosphatase activity	molecular_function	1|2214	28|75904	0.56352	0.852179	TraesCS1B03G0721400
GO:0051321	meiotic cell cycle	biological_process	1|2214	28|75904	0.56352	0.852179	TraesCS2B03G1401800
GO:0042744	hydrogen peroxide catabolic process	biological_process	18|2214	627|75904	0.560376	0.852179	TraesCS7D03G0872500/TraesCS2D03G0601600/TraesCS2D03G0753400/TraesCS7B03G0752200/TraesCS7D03G1048000/TraesCS7D03G0994600/TraesCS2D03G0611600/TraesCS3A03G0288000/TraesCS2B03G0721900/TraesCS3D03G0584900/TraesCS3D03G0275500/TraesCS6D03G0233800/TraesCS2A03G0647400/TraesCS2A03G1335500/TraesCS5D03G0743200/TraesCS2A03G0221600/TraesCS7A03G1040900/TraesCS4D03G0424600
GO:0003824	catalytic activity	molecular_function	68|2214	2365|75904	0.566077	0.854041	TraesCS7D03G0337700/TraesCS5A03G0464100/TraesCS3A03G1114000/TraesCS1A03G0856700/TraesCS1B03G0992100/TraesCS4D03G0580300/TraesCS4B03G0104700/TraesCS1B03G0040100/TraesCS3A03G0832400/TraesCS2A03G0339700/TraesCS6D03G0667500/TraesCS3A03G0839800/TraesCS2B03G1018400/TraesCS7B03G0059500/TraesCS4B03G0632100/TraesCS2B03G1399200/TraesCS2D03G0866000/TraesCS7D03G0298800/TraesCS4B03G0575100/TraesCS2A03G0926300…
GO:0030170	pyridoxal phosphate binding	molecular_function	9|2214	314|75904	0.567619	0.854041	TraesCS4B03G0632100/TraesCS2B03G1399200/TraesCS6D03G0743300/TraesCS3D03G1158300/TraesCS1B03G0584600/TraesCS4D03G0561600/TraesCS6A03G0872300/TraesCS3A03G0375100/TraesCS3D03G0361800
GO:0008610	lipid biosynthetic process	biological_process	3|2214	101|75904	0.567943	0.854041	TraesCS5D03G0931800/TraesCS2D03G0870700/TraesCS2A03G0932400
GO:0017148	negative regulation of translation	biological_process	3|2214	102|75904	0.574635	0.86249	TraesCS5B03G1188500/TraesCS7A03G0152300/TraesCS5D03G0003400
GO:0008283	cell population proliferation	biological_process	1|2214	29|75904	0.576256	0.863266	TraesCS4B03G0309200
GO:0000976	transcription cis-regulatory region binding	molecular_function	2|2214	66|75904	0.577303	0.863266	TraesCS2D03G0624100/TraesCS3B03G0106600
GO:0004650	polygalacturonase activity	molecular_function	4|2214	140|75904	0.585945	0.873683	TraesCS1D03G0739000/TraesCS1A03G0772000/TraesCS1B03G0390400/TraesCS1B03G0884100
GO:0015250	water channel activity	molecular_function	1|2214	30|75904	0.588621	0.873683	TraesCS5D03G0441800
GO:0006623	protein targeting to vacuole	biological_process	1|2214	30|75904	0.588621	0.873683	TraesCS6A03G0927500
GO:0016655	oxidoreductase activity, acting on NAD(P)H, quinone or similar compound as acceptor	molecular_function	1|2214	30|75904	0.588621	0.873683	TraesCS3B03G0294700
GO:0005773	vacuole	cellular_component	4|2214	141|75904	0.591564	0.876431	TraesCS7A03G0018600/TraesCS2B03G0367700/TraesCS3B03G0093000/TraesCS6B03G0116500
GO:0004713	protein tyrosine kinase activity	molecular_function	2|2214	68|75904	0.593588	0.877811	TraesCS7D03G1118700/TraesCS3A03G0118200
GO:0006096	glycolytic process	biological_process	5|2214	178|75904	0.595731	0.879361	TraesCS7B03G1009400/TraesCS3A03G0697500/TraesCS7A03G1148400/TraesCS5B03G0310900/TraesCS5A03G0310500
GO:0004575	sucrose alpha-glucosidase activity	molecular_function	1|2214	31|75904	0.600625	0.879867	TraesCS7A03G0018600
GO:0005788	endoplasmic reticulum lumen	cellular_component	1|2214	31|75904	0.600625	0.879867	TraesCS4D03G0479800
GO:0016308	1-phosphatidylinositol-4-phosphate 5-kinase activity	molecular_function	1|2214	31|75904	0.600625	0.879867	TraesCS4A03G0326900
GO:0004834	tryptophan synthase activity	molecular_function	1|2214	31|75904	0.600625	0.879867	TraesCS4B03G0575100
GO:0048364	root development	biological_process	2|2214	69|75904	0.601553	0.879867	TraesCS3A03G0950500/TraesCS2D03G0615400
GO:0004564	beta-fructofuranosidase activity	molecular_function	1|2214	32|75904	0.612279	0.885906	TraesCS7A03G0018600
GO:0018024	histone-lysine N-methyltransferase activity	molecular_function	3|2214	108|75904	0.613397	0.885906	TraesCS1D03G0280900/TraesCS1A03G0287300/TraesCS3A03G1063200
GO:0043621	protein self-association	molecular_function	2|2214	70|75904	0.609399	0.885906	TraesCS3B03G0312200/TraesCS6D03G0709800
GO:0005667	transcription regulator complex	cellular_component	1|2214	32|75904	0.612279	0.885906	TraesCS1B03G0318000
GO:0008194	UDP-glycosyltransferase activity	molecular_function	23|2214	823|75904	0.611904	0.885906	TraesCS2D03G0048900/TraesCS2B03G1005600/TraesCS2B03G1333700/TraesCS5A03G0742600/TraesCS5D03G0707200/TraesCS5B03G1214900/TraesCS5A03G1142000/TraesCS3B03G0022700/TraesCS7B03G0304300/TraesCS6A03G0825700/TraesCS5D03G0353000/TraesCS5D03G1096100/TraesCS6A03G0038900/TraesCS7A03G1090600/TraesCS2B03G1291500/TraesCS6A03G0855300/TraesCS7A03G0898600/TraesCS1B03G0984100/TraesCS3B03G0343800/TraesCS2A03G1139300…
GO:0031969	chloroplast membrane	cellular_component	1|2214	32|75904	0.612279	0.885906	TraesCS7A03G1239900
GO:0006470	protein dephosphorylation	biological_process	6|2214	218|75904	0.613404	0.885906	TraesCS6B03G1127700/TraesCS6B03G0118600/TraesCS2B03G0237100/TraesCS4B03G0581000/TraesCS3B03G0718700/TraesCS6A03G0082600
GO:0009737	response to abscisic acid	biological_process	5|2214	183|75904	0.620144	0.894032	TraesCS1A03G0680800/TraesCS4D03G0180200/TraesCS4A03G0575400/TraesCS4A03G0117600/TraesCS1D03G0421900
GO:0045300	acyl-[acyl-carrier-protein] desaturase activity	molecular_function	1|2214	33|75904	0.623593	0.895787	TraesCS5A03G0345800
GO:0005665	RNA polymerase II, core complex	cellular_component	1|2214	33|75904	0.623593	0.895787	TraesCS2D03G0963800
GO:0045548	phenylalanine ammonia-lyase activity	molecular_function	1|2214	34|75904	0.634577	0.909938	TraesCS1B03G0108400
GO:0006606	protein import into nucleus	biological_process	2|2214	74|75904	0.639601	0.915421	TraesCS1A03G0161400/TraesCS2A03G1357600
GO:0005654	nucleoplasm	cellular_component	1|2214	35|75904	0.645241	0.915421	TraesCS2A03G1357400
GO:0019139	cytokinin dehydrogenase activity	molecular_function	1|2214	35|75904	0.645241	0.915421	TraesCS1A03G0609600
GO:0070290	N-acylphosphatidylethanolamine-specific phospholipase D activity	molecular_function	1|2214	35|75904	0.645241	0.915421	TraesCS4B03G0967400
GO:0009800	cinnamic acid biosynthetic process	biological_process	1|2214	35|75904	0.645241	0.915421	TraesCS1B03G0108400
GO:0071805	potassium ion transmembrane transport	biological_process	3|2214	113|75904	0.643828	0.915421	TraesCS7A03G0160500/TraesCS7D03G0149000/TraesCS5A03G0592700
GO:0005096	GTPase activator activity	molecular_function	2|2214	75|75904	0.646858	0.916098	TraesCS2A03G1167500/TraesCS2B03G1325100
GO:0004556	alpha-amylase activity	molecular_function	1|2214	36|75904	0.655593	0.926833	TraesCS7A03G0929700
GO:0031267	small GTPase binding	molecular_function	2|2214	82|75904	0.694434	0.937195	TraesCS1A03G0161400/TraesCS2A03G1357600
GO:0004427	inorganic diphosphatase activity	molecular_function	1|2214	39|75904	0.684874	0.937195	TraesCS2A03G1328200
GO:0005085	guanyl-nucleotide exchange factor activity	molecular_function	2|2214	80|75904	0.681409	0.937195	TraesCS1A03G0955100/TraesCS3A03G0737200
GO:0048500	signal recognition particle	cellular_component	1|2214	40|75904	0.69407	0.937195	TraesCS1A03G0185100
GO:0008374	O-acyltransferase activity	molecular_function	2|2214	79|75904	0.674728	0.937195	TraesCS2B03G1030700/TraesCS7B03G0734000
GO:0005634	nucleus	cellular_component	169|2214	5969|75904	0.670298	0.937195	TraesCS3A03G1134800/TraesCS5A03G1173400/TraesCS6D03G0545300/TraesCS1D03G0179300/TraesCS5B03G0619800/TraesCS3B03G0293500/TraesCS1A03G0749500/TraesCS5A03G0756700/TraesCS1D03G0280900/TraesCS2B03G1037000/TraesCS7B03G0076700/TraesCS3B03G1075800/TraesCS2A03G1251300/TraesCS2A03G1143500/TraesCS1D03G0718600/TraesCS1A03G0287300/TraesCS7D03G1240100/TraesCS7D03G0140600/TraesCS6D03G0143600/TraesCS4A03G0078800…
GO:0019941	modification-dependent protein catabolic process	biological_process	1|2214	38|75904	0.675401	0.937195	TraesCS2D03G1310800
GO:0050664	oxidoreductase activity, acting on NAD(P)H, oxygen as acceptor	molecular_function	1|2214	40|75904	0.69407	0.937195	TraesCS3A03G0705100
GO:0009751	response to salicylic acid	biological_process	1|2214	40|75904	0.69407	0.937195	TraesCS5D03G0541400
GO:0004601	peroxidase activity	molecular_function	20|2214	745|75904	0.677911	0.937195	TraesCS7D03G0872500/TraesCS2D03G0601600/TraesCS2D03G0753400/TraesCS7B03G0752200/TraesCS7D03G1048000/TraesCS7D03G0994600/TraesCS2D03G0611600/TraesCS3A03G0288000/TraesCS2B03G0721900/TraesCS3D03G0584900/TraesCS3D03G0275500/TraesCS6D03G0233800/TraesCS2A03G1337000/TraesCS2A03G0647400/TraesCS3A03G0705100/TraesCS2A03G1335500/TraesCS5D03G0743200/TraesCS2A03G0221600/TraesCS7A03G1040900/TraesCS4D03G0424600
GO:0006366	transcription by RNA polymerase II	biological_process	1|2214	40|75904	0.69407	0.937195	TraesCS2D03G0963800
GO:0009845	seed germination	biological_process	1|2214	39|75904	0.684874	0.937195	TraesCS4A03G0733700
GO:0009873	ethylene-activated signaling pathway	biological_process	1|2214	38|75904	0.675401	0.937195	TraesCS4B03G0083200
GO:0051301	cell division	biological_process	2|2214	82|75904	0.694434	0.937195	TraesCS5A03G0007500/TraesCS5D03G0009400
GO:0009690	cytokinin metabolic process	biological_process	1|2214	38|75904	0.675401	0.937195	TraesCS1A03G0609600
GO:0016671	oxidoreductase activity, acting on a sulfur group of donors, disulfide as acceptor	molecular_function	1|2214	38|75904	0.675401	0.937195	TraesCS2B03G1474700
GO:0008233	peptidase activity	molecular_function	6|2214	234|75904	0.680442	0.937195	TraesCS6B03G0573500/TraesCS2D03G0209600/TraesCS3B03G0671000/TraesCS3A03G1250800/TraesCS3B03G1494300/TraesCS6B03G0116500
GO:0003955	NAD(P)H dehydrogenase (quinone) activity	molecular_function	1|2214	37|75904	0.665644	0.937195	TraesCS3B03G0896700
GO:0030014	CCR4-NOT complex	cellular_component	1|2214	40|75904	0.69407	0.937195	TraesCS2B03G1510100
GO:0000148	1,3-beta-D-glucan synthase complex	cellular_component	1|2214	39|75904	0.684874	0.937195	TraesCS6B03G0007000
GO:0042545	cell wall modification	biological_process	3|2214	119|75904	0.678054	0.937195	TraesCS1A03G0601600/TraesCS3B03G0899400/TraesCS6D03G0760800
GO:0008083	growth factor activity	molecular_function	1|2214	40|75904	0.69407	0.937195	TraesCS4B03G0309200
GO:0005388	P-type calcium transporter activity	molecular_function	1|2214	38|75904	0.675401	0.937195	TraesCS5A03G0678400
GO:0003747	translation release factor activity	molecular_function	1|2214	37|75904	0.665644	0.937195	TraesCS1B03G0703000
GO:0003843	1,3-beta-D-glucan synthase activity	molecular_function	1|2214	40|75904	0.69407	0.937195	TraesCS6B03G0007000
GO:0006075	(1->3)-beta-D-glucan biosynthetic process	biological_process	1|2214	39|75904	0.684874	0.937195	TraesCS6B03G0007000
GO:0030599	pectinesterase activity	molecular_function	3|2214	119|75904	0.678054	0.937195	TraesCS1A03G0601600/TraesCS3B03G0899400/TraesCS6D03G0760800
GO:0006979	response to oxidative stress	biological_process	21|2214	790|75904	0.697406	0.939626	TraesCS7D03G0872500/TraesCS2D03G0601600/TraesCS2D03G0753400/TraesCS7B03G0752200/TraesCS7D03G1048000/TraesCS1B03G1198500/TraesCS7D03G0994600/TraesCS2D03G0611600/TraesCS6B03G0805800/TraesCS3A03G0288000/TraesCS2B03G0721900/TraesCS3D03G0584900/TraesCS3D03G0275500/TraesCS6D03G0233800/TraesCS2A03G1337000/TraesCS2A03G0647400/TraesCS2A03G1335500/TraesCS5D03G0743200/TraesCS2A03G0221600/TraesCS7A03G1040900…
GO:0070588	calcium ion transmembrane transport	biological_process	1|2214	41|75904	0.702999	0.942417	TraesCS5A03G0678400
GO:0006002	fructose 6-phosphate metabolic process	biological_process	1|2214	41|75904	0.702999	0.942417	TraesCS3D03G0819500
GO:0008094	ATP-dependent activity, acting on DNA	molecular_function	1|2214	41|75904	0.702999	0.942417	TraesCS1A03G0142100
GO:0007015	actin filament organization	biological_process	2|2214	85|75904	0.713142	0.946534	TraesCS5A03G0549700/TraesCS4A03G1009500
GO:0009725	response to hormone	biological_process	2|2214	85|75904	0.713142	0.946534	TraesCS2A03G0604900/TraesCS3B03G0458300
GO:0016125	sterol metabolic process	biological_process	1|2214	42|75904	0.711666	0.946534	TraesCS7D03G0155200
GO:0006004	fucose metabolic process	biological_process	2|2214	85|75904	0.713142	0.946534	TraesCS3A03G0869700/TraesCS3B03G0992900
GO:0046470	phosphatidylcholine metabolic process	biological_process	1|2214	42|75904	0.711666	0.946534	TraesCS4B03G0967400
GO:0006568	tryptophan metabolic process	biological_process	1|2214	42|75904	0.711666	0.946534	TraesCS4B03G0575100
GO:0045017	glycerolipid biosynthetic process	biological_process	1|2214	43|75904	0.720081	0.949467	TraesCS3B03G0037000
GO:0008375	acetylglucosaminyltransferase activity	molecular_function	2|2214	86|75904	0.719161	0.949467	TraesCS5A03G0024900/TraesCS2A03G0599900
GO:0016298	lipase activity	molecular_function	1|2214	43|75904	0.720081	0.949467	TraesCS2D03G0349800
GO:0010215	cellulose microfibril organization	biological_process	1|2214	43|75904	0.720081	0.949467	TraesCS6D03G0842200
GO:0016773	phosphotransferase activity, alcohol group as acceptor	molecular_function	2|2214	87|75904	0.725073	0.954481	TraesCS3A03G0697500/TraesCS1A03G0304000
GO:0009705	plant-type vacuole membrane	cellular_component	1|2214	44|75904	0.728251	0.955531	TraesCS2B03G1314400
GO:0019538	protein metabolic process	biological_process	1|2214	44|75904	0.728251	0.955531	TraesCS4B03G0317800
GO:0008970	phospholipase A1 activity	molecular_function	1|2214	45|75904	0.736182	0.961746	TraesCS3B03G0722800
GO:0006265	DNA topological change	biological_process	1|2214	45|75904	0.736182	0.961746	TraesCS2B03G1316000
GO:0009416	response to light stimulus	biological_process	2|2214	89|75904	0.73658	0.961746	TraesCS3B03G1087000/TraesCS5D03G1210400
GO:0019752	carboxylic acid metabolic process	biological_process	3|2214	131|75904	0.739041	0.963393	TraesCS4B03G0632100/TraesCS3D03G1158300/TraesCS4D03G0561600
GO:0004630	phospholipase D activity	molecular_function	1|2214	46|75904	0.743881	0.968131	TraesCS4B03G0967400
GO:0006644	phospholipid metabolic process	biological_process	1|2214	47|75904	0.751357	0.9747	TraesCS2B03G1244200
GO:0008152	metabolic process	biological_process	5|2214	214|75904	0.750505	0.9747	TraesCS7A03G0018600/TraesCS4A03G0752900/TraesCS1D03G0477900/TraesCS2D03G0798400/TraesCS3B03G0382100
GO:0005200	structural constituent of cytoskeleton	molecular_function	1|2214	48|75904	0.758614	0.979368	TraesCS1A03G0245600
GO:0017056	structural constituent of nuclear pore	molecular_function	1|2214	48|75904	0.758614	0.979368	TraesCS1B03G0213200
GO:0008641	ubiquitin-like modifier activating enzyme activity	molecular_function	1|2214	48|75904	0.758614	0.979368	TraesCS1A03G0133500
GO:0004499	N,N-dimethylaniline monooxygenase activity	molecular_function	3|2214	136|75904	0.761594	0.981638	TraesCS1D03G0535600/TraesCS6D03G0313400/TraesCS4D03G0827900
GO:0042802	identical protein binding	molecular_function	1|2214	50|75904	0.772499	0.994097	TraesCS1A03G0680800
GO:0031386	protein tag	molecular_function	1|2214	51|75904	0.779139	0.996256	TraesCS2D03G1310800
GO:0042542	response to hydrogen peroxide	biological_process	1|2214	51|75904	0.779139	0.996256	TraesCS3B03G0312200
GO:0008483	transaminase activity	molecular_function	2|2214	97|75904	0.77857	0.996256	TraesCS6D03G0743300/TraesCS6A03G0872300
GO:0016311	dephosphorylation	biological_process	3|2214	140|75904	0.778476	0.996256	TraesCS3D03G0819500/TraesCS4B03G0581000/TraesCS3B03G0718700
GO:0006614	SRP-dependent cotranslational protein targeting to membrane	biological_process	1|2214	52|75904	0.785585	0.998141	TraesCS1A03G0185100
GO:0003729	mRNA binding	molecular_function	6|2214	264|75904	0.784313	0.998141	TraesCS2D03G1310800/TraesCS6D03G0279000/TraesCS5B03G0038600/TraesCS2D03G1044800/TraesCS1A03G0863900/TraesCS3B03G0555500
GO:0006418	tRNA aminoacylation for protein translation	biological_process	4|2214	183|75904	0.783783	0.998141	TraesCS4B03G0075400/TraesCS5B03G0112300/TraesCS3B03G0727600/TraesCS5A03G1102300
GO:0016841	ammonia-lyase activity	molecular_function	1|2214	52|75904	0.785585	0.998141	TraesCS1B03G0108400
GO:0000160	phosphorelay signal transduction system	biological_process	6|2214	272|75904	0.807183	1	TraesCS1D03G0292800/TraesCS3D03G0848100/TraesCS2B03G0222800/TraesCS2B03G0222600/TraesCS3A03G0920800/TraesCS2D03G0156800
GO:0000155	phosphorelay sensor kinase activity	molecular_function	1|2214	57|75904	0.815104	1	TraesCS2B03G1246600
GO:0045944	positive regulation of transcription by RNA polymerase II	biological_process	3|2214	231|75904	0.965966	1	TraesCS2D03G0377200/TraesCS7A03G0786800/TraesCS7D03G0752400
GO:0000139	Golgi membrane	cellular_component	2|2214	271|75904	0.997034	1	TraesCS2B03G1400100/TraesCS6A03G0803800
GO:0045893	positive regulation of transcription, DNA-templated	biological_process	2|2214	169|75904	0.959315	1	TraesCS3A03G0950500/TraesCS7D03G1244800
GO:0000049	tRNA binding	molecular_function	1|2214	76|75904	0.894696	1	TraesCS5A03G1102300
GO:0050660	flavin adenine dinucleotide binding	molecular_function	5|2214	504|75904	0.999074	1	TraesCS1D03G0535600/TraesCS6D03G0313400/TraesCS4D03G0827900/TraesCS1A03G0609600/TraesCS2B03G1339200
GO:0046488	phosphatidylinositol metabolic process	biological_process	1|2214	64|75904	0.849733	1	TraesCS4A03G0326900
GO:0050661	NADP binding	molecular_function	4|2214	267|75904	0.953676	1	TraesCS1D03G0535600/TraesCS6D03G0313400/TraesCS4D03G0827900/TraesCS2B03G1339200
GO:0050832	defense response to fungus	biological_process	1|2214	128|75904	0.977457	1	TraesCS2D03G1278500
GO:0051082	unfolded protein binding	molecular_function	1|2214	215|75904	0.998294	1	TraesCS3B03G0312200
GO:0051287	NAD binding	molecular_function	3|2214	226|75904	0.961982	1	TraesCS6B03G0866600/TraesCS2D03G0933800/TraesCS2B03G1299600
GO:0051536	iron-sulfur cluster binding	molecular_function	1|2214	237|75904	0.999112	1	TraesCS2D03G1269200
GO:0051537	2 iron, 2 sulfur cluster binding	molecular_function	1|2214	121|75904	0.972256	1	TraesCS5D03G1030600
GO:0051539	4 iron, 4 sulfur cluster binding	molecular_function	2|2214	141|75904	0.919595	1	TraesCS1A03G0856700/TraesCS1B03G0992100
GO:0051603	proteolysis involved in cellular protein catabolic process	biological_process	2|2214	126|75904	0.88537	1	TraesCS3A03G1250800/TraesCS3B03G1494300
GO:0051726	regulation of cell cycle	biological_process	1|2214	56|75904	0.809545	1	TraesCS1B03G0318000
GO:0003676	nucleic acid binding	molecular_function	38|2214	2624|75904	1	1	TraesCS7A03G1357900/TraesCS3A03G0073100/TraesCS3A03G0560900/TraesCS2A03G0278700/TraesCS6B03G0931300/TraesCS5A03G0793400/TraesCS3D03G0349800/TraesCS5D03G0538000/TraesCS6D03G0493500/TraesCS3D03G0519300/TraesCS4B03G0075400/TraesCS3B03G0106600/TraesCS4D03G0146000/TraesCS6A03G0594500/TraesCS6A03G0229400/TraesCS3B03G0642900/TraesCS4B03G0177600/TraesCS3B03G0292800/TraesCS6A03G0784400/TraesCS2B03G1510100…
GO:0003682	chromatin binding	molecular_function	1|2214	114|75904	0.965857	1	TraesCS7A03G1291400
GO:0003690	double-stranded DNA binding	molecular_function	2|2214	358|75904	0.999712	1	TraesCS5D03G0991400/TraesCS6D03G0072500
GO:0048038	quinone binding	molecular_function	1|2214	79|75904	0.903653	1	TraesCS3B03G0294700
GO:0047834	D-threo-aldose 1-dehydrogenase activity	molecular_function	2|2214	120|75904	0.868219	1	TraesCS1D03G0676200/TraesCS1D03G0676100
GO:0055114	obsolete oxidation-reduction process	biological_process	1|2214	54|75904	0.79792	1	TraesCS5D03G0653900
GO:0061630	ubiquitin protein ligase activity	molecular_function	1|2214	201|75904	0.997415	1	TraesCS2D03G0341300
GO:0003712	transcription coregulator activity	molecular_function	2|2214	142|75904	0.921496	1	TraesCS2D03G0377200/TraesCS2B03G1314000
GO:0098869	cellular oxidant detoxification	biological_process	2|2214	135|75904	0.90725	1	TraesCS2D03G0601600/TraesCS2D03G0611600
GO:0000287	magnesium ion binding	molecular_function	7|2214	474|75904	0.985486	1	TraesCS2A03G1328200/TraesCS7B03G1281000/TraesCS2B03G0019900/TraesCS2B03G0064200/TraesCS7A03G1343500/TraesCS2B03G0064600/TraesCS2D03G0046500
GO:0003777	microtubule motor activity	molecular_function	1|2214	161|75904	0.991529	1	TraesCS5D03G0729400
GO:0003755	peptidyl-prolyl cis-trans isomerase activity	molecular_function	1|2214	162|75904	0.991776	1	TraesCS6B03G0486000
GO:0046658	anchored component of plasma membrane	cellular_component	1|2214	87|75904	0.923989	1	TraesCS4A03G0752900
GO:0000398	mRNA splicing, via spliceosome	biological_process	1|2214	233|75904	0.999	1	TraesCS2B03G0611700
GO:0003779	actin binding	molecular_function	3|2214	160|75904	0.848649	1	TraesCS5A03G0549700/TraesCS1D03G0693300/TraesCS4A03G1009500
GO:0046856	phosphatidylinositol dephosphorylation	biological_process	1|2214	69|75904	0.870424	1	TraesCS5D03G0652700
GO:0071949	FAD binding	molecular_function	5|2214	283|75904	0.917575	1	TraesCS4B03G0718200/TraesCS4D03G0640900/TraesCS4A03G0071000/TraesCS2A03G0748700/TraesCS1A03G0609600
GO:0000413	protein peptidyl-prolyl isomerization	biological_process	1|2214	96|75904	0.941786	1	TraesCS6B03G0486000
GO:0000724	double-strand break repair via homologous recombination	biological_process	1|2214	67|75904	0.862513	1	TraesCS1A03G0142100
GO:0046982	protein heterodimerization activity	molecular_function	3|2214	695|75904	1	1	TraesCS2D03G0377200/TraesCS3A03G1062100/TraesCS2A03G0361500
GO:0003723	RNA binding	molecular_function	11|2214	1851|75904	1	1	TraesCS2A03G0278700/TraesCS6B03G0931300/TraesCS3D03G0349800/TraesCS6D03G0493500/TraesCS6A03G0594500/TraesCS6A03G0784400/TraesCS5D03G0953900/TraesCS1A03G0423700/TraesCS4A03G0390300/TraesCS1D03G0380200/TraesCS3D03G0606600
GO:0000786	nucleosome	cellular_component	1|2214	597|75904	1	1	TraesCS7D03G0138900
GO:0003735	structural constituent of ribosome	molecular_function	10|2214	1230|75904	1	1	TraesCS7A03G0136600/TraesCS3A03G0715000/TraesCS5B03G0497900/TraesCS2A03G1358800/TraesCS2D03G1310800/TraesCS1A03G0423700/TraesCS5D03G0461500/TraesCS4D03G0655300/TraesCS5B03G0422100/TraesCS4B03G0246400
GO:0045892	negative regulation of transcription, DNA-templated	biological_process	3|2214	159|75904	0.845661	1	TraesCS5B03G0619800/TraesCS6B03G0779600/TraesCS7D03G0475200
GO:0005694	chromosome	cellular_component	1|2214	442|75904	0.999998	1	TraesCS2B03G1316000
GO:0003924	GTPase activity	molecular_function	3|2214	521|75904	0.999973	1	TraesCS1A03G0245600/TraesCS1A03G0185100/TraesCS6A03G0717100
GO:0005484	SNAP receptor activity	molecular_function	1|2214	75|75904	0.891529	1	TraesCS2B03G0237400
GO:0006631	fatty acid metabolic process	biological_process	1|2214	101|75904	0.949805	1	TraesCS5A03G0345800
GO:0006633	fatty acid biosynthetic process	biological_process	1|2214	290|75904	0.999816	1	TraesCS5A03G0345800
GO:0006886	intracellular protein transport	biological_process	3|2214	451|75904	0.999836	1	TraesCS7D03G0268300/TraesCS1A03G0161400/TraesCS2A03G1357600
GO:0006890	retrograde vesicle-mediated transport, Golgi to endoplasmic reticulum	biological_process	1|2214	63|75904	0.845215	1	TraesCS2B03G0237400
GO:0007017	microtubule-based process	biological_process	1|2214	83|75904	0.914423	1	TraesCS1A03G0245600
GO:0007018	microtubule-based movement	biological_process	1|2214	161|75904	0.991529	1	TraesCS5D03G0729400
GO:0007165	signal transduction	biological_process	6|2214	344|75904	0.937338	1	TraesCS1D03G0568800/TraesCS3D03G0848100/TraesCS2B03G1246600/TraesCS1B03G0702400/TraesCS3A03G0920800/TraesCS4B03G0830500
GO:0007275	multicellular organism development	biological_process	2|2214	206|75904	0.983941	1	TraesCS3A03G0055100/TraesCS1A03G0902000
GO:0008017	microtubule binding	molecular_function	4|2214	281|75904	0.965052	1	TraesCS4A03G0160900/TraesCS5D03G0729400/TraesCS4D03G0588200/TraesCS4B03G0666000
GO:0005198	structural molecule activity	molecular_function	1|2214	69|75904	0.870424	1	TraesCS2B03G1302900
GO:0008080	N-acetyltransferase activity	molecular_function	2|2214	132|75904	0.900431	1	TraesCS6D03G0306300/TraesCS6A03G0352000
GO:0008137	NADH dehydrogenase (ubiquinone) activity	molecular_function	1|2214	202|75904	0.997491	1	TraesCS3B03G0294700
GO:0006559	L-phenylalanine catabolic process	biological_process	1|2214	56|75904	0.809545	1	TraesCS1B03G0108400
GO:0008146	sulfotransferase activity	molecular_function	1|2214	147|75904	0.987168	1	TraesCS2D03G0015600
GO:0008171	O-methyltransferase activity	molecular_function	4|2214	190|75904	0.807535	1	TraesCS3B03G1510700/TraesCS3A03G1266900/TraesCS7A03G0552500/TraesCS7A03G0154400
GO:0008234	cysteine-type peptidase activity	molecular_function	4|2214	492|75904	0.999697	1	TraesCS3A03G1221800/TraesCS7B03G0169200/TraesCS6A03G0961800/TraesCS2B03G1296200
GO:0008237	metallopeptidase activity	molecular_function	1|2214	110|75904	0.961559	1	TraesCS5B03G0192000
GO:0008270	zinc ion binding	molecular_function	44|2214	1972|75904	0.975082	1	TraesCS4B03G0241400/TraesCS1D03G0280900/TraesCS6B03G1146700/TraesCS2A03G0735800/TraesCS7D03G1238200/TraesCS5B03G0623800/TraesCS1A03G0287300/TraesCS7B03G1250600/TraesCS3A03G0560900/TraesCS7D03G1237600/TraesCS7B03G1229400/TraesCS5D03G0494200/TraesCS7D03G0979000/TraesCS5D03G0538000/TraesCS3D03G0519300/TraesCS5B03G0540200/TraesCS3A03G0055100/TraesCS7D03G0780800/TraesCS3B03G0642900/TraesCS3B03G0292800…
GO:0008285	negative regulation of cell population proliferation	biological_process	1|2214	68|75904	0.866527	1	TraesCS5B03G0472500
GO:0008289	lipid binding	molecular_function	1|2214	289|75904	0.999811	1	TraesCS1A03G0748400
GO:0004867	serine-type endopeptidase inhibitor activity	molecular_function	3|2214	446|75904	0.999813	1	TraesCS1B03G0767800/TraesCS1A03G0675300/TraesCS1D03G0051000
GO:0008378	galactosyltransferase activity	molecular_function	1|2214	71|75904	0.877879	1	TraesCS4A03G0722800
GO:0008408	3'-5' exonuclease activity	molecular_function	1|2214	163|75904	0.992017	1	TraesCS2B03G1401800
GO:0004857	enzyme inhibitor activity	molecular_function	5|2214	321|75904	0.958565	1	TraesCS1A03G0601600/TraesCS2A03G1100100/TraesCS3B03G0899400/TraesCS2B03G1234900/TraesCS6D03G0760800
GO:0004842	ubiquitin-protein transferase activity	molecular_function	8|2214	474|75904	0.967486	1	TraesCS6B03G0808400/TraesCS4A03G1100100/TraesCS4B03G0155600/TraesCS7A03G0123000/TraesCS7D03G0110700/TraesCS4A03G0644700/TraesCS2D03G0998000/TraesCS5B03G0756900
GO:0008757	S-adenosylmethionine-dependent methyltransferase activity	molecular_function	1|2214	53|75904	0.791844	1	TraesCS3B03G1510700
GO:0009055	electron transfer activity	molecular_function	9|2214	635|75904	0.99542	1	TraesCS3D03G0221600/TraesCS6A03G0781500/TraesCS3A03G0635500/TraesCS3B03G0286900/TraesCS3A03G1075400/TraesCS3D03G0575900/TraesCS4A03G1228700/TraesCS3B03G0704900/TraesCS3A03G0230700
GO:0008168	methyltransferase activity	molecular_function	7|2214	735|75904	0.999929	1	TraesCS3B03G1510700/TraesCS3B03G1275200/TraesCS3A03G1110800/TraesCS3A03G1266900/TraesCS2D03G0086500/TraesCS7A03G1291400/TraesCS2B03G0127000
GO:0005515	protein binding	molecular_function	344|2214	13053|75904	0.984233	1	TraesCS4A03G0787100/TraesCS4D03G0716600/TraesCS6B03G0047600/TraesCS2D03G1177900/TraesCS7D03G0109200/TraesCS7D03G1091100/TraesCS5D03G0104900/TraesCS6D03G0007000/TraesCS1D03G0568800/TraesCS4D03G0155700/TraesCS5D03G1185000/TraesCS7D03G1224200/TraesCS7A03G1357900/TraesCS1D03G0280900/TraesCS2B03G1374000/TraesCS2B03G0988900/TraesCS7A03G1361700/TraesCS5D03G0071800/TraesCS7D03G1230700/TraesCS6D03G0650400…
GO:0006541	glutamine metabolic process	biological_process	1|2214	57|75904	0.815104	1	TraesCS4B03G0544200
GO:0006511	ubiquitin-dependent protein catabolic process	biological_process	6|2214	513|75904	0.997477	1	TraesCS6D03G0143600/TraesCS3D03G0695900/TraesCS3A03G0055100/TraesCS6A03G0158000/TraesCS1A03G0902000/TraesCS6B03G0223900
GO:0005737	cytoplasm	cellular_component	30|2214	2225|75904	1	1	TraesCS2A03G1328200/TraesCS4D03G0580300/TraesCS3B03G0713900/TraesCS1B03G0703000/TraesCS2D03G0963800/TraesCS2D03G0015600/TraesCS3B03G0020400/TraesCS3A03G0055100/TraesCS4B03G0075400/TraesCS2D03G1310800/TraesCS6D03G0279000/TraesCS6A03G0329800/TraesCS1B03G0108400/TraesCS6A03G0064300/TraesCS1D03G0221200/TraesCS5D03G0363700/TraesCS3A03G0973800/TraesCS5B03G0112300/TraesCS2D03G1044800/TraesCS6B03G0092300…
GO:0005739	mitochondrion	cellular_component	7|2214	753|75904	0.999952	1	TraesCS7A03G0136600/TraesCS1D03G0418400/TraesCS3A03G0697500/TraesCS1D03G0003500/TraesCS6B03G0866600/TraesCS2D03G0086500/TraesCS2B03G0127000
GO:0005743	mitochondrial inner membrane	cellular_component	1|2214	173|75904	0.994066	1	TraesCS1D03G0527200
GO:0005768	endosome	cellular_component	1|2214	102|75904	0.951271	1	TraesCS2B03G1400100
GO:0005774	vacuolar membrane	cellular_component	1|2214	293|75904	0.999832	1	TraesCS3B03G0093000
GO:0005777	peroxisome	cellular_component	2|2214	132|75904	0.900431	1	TraesCS3D03G0963700/TraesCS2A03G0309600
GO:0005783	endoplasmic reticulum	cellular_component	1|2214	455|75904	0.999999	1	TraesCS3B03G0914800
GO:0005789	endoplasmic reticulum membrane	cellular_component	4|2214	379|75904	0.995759	1	TraesCS2A03G0051100/TraesCS1A03G0680800/TraesCS7B03G0734000/TraesCS2B03G1339200
GO:0005794	Golgi apparatus	cellular_component	5|2214	418|75904	0.994003	1	TraesCS2A03G1355600/TraesCS4D03G0707700/TraesCS4A03G0006300/TraesCSU03G0011500/TraesCS4A03G0722800
GO:0005802	trans-Golgi network	cellular_component	1|2214	93|75904	0.936372	1	TraesCS2B03G1400100
GO:0005829	cytosol	cellular_component	12|2214	973|75904	0.999858	1	TraesCS2A03G1357400/TraesCS2A03G1167500/TraesCS6A03G0601600/TraesCS2B03G1325100/TraesCS4A03G0540500/TraesCS2D03G0011500/TraesCS3D03G0819500/TraesCS3A03G1257300/TraesCS5B03G0310900/TraesCS4B03G0581000/TraesCS4A03G0540300/TraesCS1B03G0512300
GO:0005840	ribosome	cellular_component	9|2214	1161|75904	1	1	TraesCS7A03G0136600/TraesCS3A03G0715000/TraesCS5B03G0497900/TraesCS2A03G1358800/TraesCS2D03G1310800/TraesCS5D03G0461500/TraesCS4D03G0655300/TraesCS5B03G0422100/TraesCS4B03G0246400
GO:0005874	microtubule	cellular_component	1|2214	189|75904	0.996309	1	TraesCS1A03G0245600
GO:0005975	carbohydrate metabolic process	biological_process	40|2214	1726|75904	0.94579	1	TraesCS5A03G0464100/TraesCS7A03G0791200/TraesCS7D03G0505300/TraesCS7A03G0466000/TraesCS7A03G0018600/TraesCS5A03G0720100/TraesCS2B03G1488800/TraesCS4A03G0752900/TraesCS1D03G0477900/TraesCS4A03G0104200/TraesCS3A03G0697500/TraesCS1A03G0304000/TraesCS3A03G0077200/TraesCS5B03G0758200/TraesCS5D03G0688500/TraesCS6B03G0376200/TraesCS7D03G0298800/TraesCS7A03G0528200/TraesCS3B03G0103000/TraesCS7A03G0157400…
GO:0005643	nuclear pore	cellular_component	1|2214	75|75904	0.891529	1	TraesCS1B03G0213200
GO:0006073	cellular glucan metabolic process	biological_process	1|2214	136|75904	0.982218	1	TraesCS7D03G0990400
GO:0006139	nucleobase-containing compound metabolic process	biological_process	1|2214	204|75904	0.997635	1	TraesCS5A03G0793400
GO:0006281	DNA repair	biological_process	6|2214	369|75904	0.959298	1	TraesCS1A03G0142100/TraesCS1A03G0856700/TraesCS1B03G0992100/TraesCS3A03G0839800/TraesCS3B03G0964100/TraesCS3D03G0770700
GO:0005622	intracellular anatomical structure	cellular_component	4|2214	454|75904	0.99925	1	TraesCS7D03G0268300/TraesCS1D03G0292800/TraesCS2B03G1246600/TraesCS1B03G0702400
GO:0006334	nucleosome assembly	biological_process	1|2214	252|75904	0.999431	1	TraesCS7D03G0138900
GO:0006351	transcription, DNA-templated	biological_process	28|2214	1368|75904	0.982117	1	TraesCS3A03G1134800/TraesCS1D03G0179300/TraesCS5A03G0756700/TraesCS7B03G0076700/TraesCS2A03G1251300/TraesCS2B03G1396700/TraesCS2D03G0963800/TraesCS5D03G0441600/TraesCS2A03G1221000/TraesCS4B03G0246700/TraesCS7A03G0786800/TraesCS3B03G0458300/TraesCS7A03G1202100/TraesCS7B03G1079800/TraesCS5B03G0791100/TraesCS2B03G1229700/TraesCS5A03G1193200/TraesCS2D03G1179500/TraesCS2D03G0960200/TraesCS1A03G0201000…
GO:0005618	cell wall	cellular_component	6|2214	361|75904	0.953177	1	TraesCS1B03G0623200/TraesCS1A03G0601600/TraesCS3B03G0899400/TraesCS7D03G0990400/TraesCS1B03G0643800/TraesCS6D03G0760800
GO:0006397	mRNA processing	biological_process	2|2214	213|75904	0.986571	1	TraesCS5A03G0793400/TraesCS1A03G0863900
GO:0006412	translation	biological_process	10|2214	1287|75904	1	1	TraesCS7A03G0136600/TraesCS3A03G0715000/TraesCS5B03G0497900/TraesCS2A03G1358800/TraesCS2D03G1310800/TraesCS1A03G0423700/TraesCS5D03G0461500/TraesCS4D03G0655300/TraesCS5B03G0422100/TraesCS4B03G0246400
GO:0006413	translational initiation	biological_process	1|2214	131|75904	0.979375	1	TraesCS2D03G1269200
GO:0006457	protein folding	biological_process	4|2214	326|75904	0.986373	1	TraesCS3B03G0312200/TraesCS6A03G0064300/TraesCS6B03G0092300/TraesCS6D03G0063400
GO:0006464	cellular protein modification process	biological_process	1|2214	55|75904	0.803818	1	TraesCS2A03G0833600
GO:0005525	GTP binding	molecular_function	4|2214	660|75904	0.999995	1	TraesCS1A03G0245600/TraesCS1A03G0185100/TraesCS1A03G0509500/TraesCS6A03G0717100
GO:0006486	protein glycosylation	biological_process	2|2214	309|75904	0.998921	1	TraesCS4A03G0722800/TraesCS4A03G0733700
GO:0009058	biosynthetic process	biological_process	6|2214	400|75904	0.976735	1	TraesCS6A03G0034000/TraesCS2B03G0473900/TraesCS7D03G0105600/TraesCS6D03G0743300/TraesCS6A03G0872300/TraesCS7A03G0222500
GO:0045735	nutrient reservoir activity	molecular_function	3|2214	217|75904	0.953686	1	TraesCSU03G0370600/TraesCS7B03G1193300/TraesCS7D03G1015100
GO:0004812	aminoacyl-tRNA ligase activity	molecular_function	4|2214	210|75904	0.863846	1	TraesCS4B03G0075400/TraesCS5B03G0112300/TraesCS3B03G0727600/TraesCS5A03G1102300
GO:0009414	response to water deprivation	biological_process	1|2214	243|75904	0.999257	1	TraesCS4B03G0577000
GO:0016747	acyltransferase activity, transferring groups other than amino-acyl groups	molecular_function	18|2214	860|75904	0.945029	1	TraesCS1A03G0703300/TraesCS1B03G0802400/TraesCS6A03G0034000/TraesCSU03G0133100/TraesCS6D03G0755700/TraesCS3D03G0799200/TraesCS7D03G0945200/TraesCS7D03G0945700/TraesCS1A03G0468700/TraesCS1D03G0196100/TraesCS7A03G0987800/TraesCS7D03G0105600/TraesCS3D03G0270400/TraesCS1B03G0265200/TraesCS7B03G0825400/TraesCS7A03G0222500/TraesCS1D03G0425100/TraesCS1B03G0562000
GO:0016757	glycosyltransferase activity	molecular_function	17|2214	832|75904	0.952634	1	TraesCS2A03G1355600/TraesCS4A03G0598900/TraesCS4B03G0208000/TraesCS3B03G0524400/TraesCS4D03G0707700/TraesCS5A03G0024900/TraesCS3A03G0869700/TraesCS4A03G0006300/TraesCS2D03G0684600/TraesCS2B03G1400100/TraesCSU03G0011500/TraesCS2A03G0599900/TraesCS6A03G1049600/TraesCS5D03G0034500/TraesCS4A03G0733700/TraesCS6A03G0803800/TraesCS3B03G0992900
GO:0016762	xyloglucan:xyloglucosyl transferase activity	molecular_function	1|2214	140|75904	0.984207	1	TraesCS7D03G0990400
GO:0016765	transferase activity, transferring alkyl or aryl (other than methyl) groups	molecular_function	1|2214	74|75904	0.888266	1	TraesCS7A03G1239900
GO:0016772	transferase activity, transferring phosphorus-containing groups	molecular_function	1|2214	60|75904	0.830828	1	TraesCS2B03G1246600
GO:0016779	nucleotidyltransferase activity	molecular_function	2|2214	125|75904	0.882663	1	TraesCS2D03G0963800/TraesCS5A03G1193200
GO:0016788	hydrolase activity, acting on ester bonds	molecular_function	11|2214	628|75904	0.976066	1	TraesCS1B03G0397800/TraesCS7A03G1044800/TraesCS5A03G0793700/TraesCS2B03G1157900/TraesCS7D03G0819000/TraesCS5A03G0211900/TraesCS7A03G0942600/TraesCS7B03G0883100/TraesCS5D03G0228300/TraesCS3A03G0194100/TraesCS7D03G0995300
GO:0016831	carboxy-lyase activity	molecular_function	2|2214	118|75904	0.861996	1	TraesCS6A03G0601600/TraesCSU03G0041500
GO:0016844	strictosidine synthase activity	molecular_function	1|2214	71|75904	0.877879	1	TraesCS2B03G0473900
GO:0016853	isomerase activity	molecular_function	2|2214	145|75904	0.926947	1	TraesCS7A03G1015100/TraesCS6B03G0486000
GO:0017004	cytochrome complex assembly	biological_process	1|2214	61|75904	0.835766	1	TraesCS1D03G0527200
GO:0019684	photosynthesis, light reaction	biological_process	1|2214	119|75904	0.970562	1	TraesCS3B03G0294700
GO:0019706	protein-cysteine S-palmitoyltransferase activity	molecular_function	1|2214	70|75904	0.874207	1	TraesCS3B03G0532000
GO:0016746	acyltransferase activity	molecular_function	5|2214	442|75904	0.996396	1	TraesCS6A03G0034000/TraesCS7D03G0105600/TraesCS3D03G0328700/TraesCS3B03G0532000/TraesCS7A03G0222500
GO:0004386	helicase activity	molecular_function	4|2214	259|75904	0.945729	1	TraesCS2B03G1048500/TraesCS2B03G1173200/TraesCS3A03G0242500/TraesCS2B03G1241900
GO:0030145	manganese ion binding	molecular_function	5|2214	281|75904	0.914652	1	TraesCSU03G0370600/TraesCS2B03G1401800/TraesCS7B03G1193300/TraesCS7D03G1015100/TraesCS3A03G0134300
GO:0004222	metalloendopeptidase activity	molecular_function	1|2214	212|75904	0.998135	1	TraesCS5D03G1141700
GO:0031625	ubiquitin protein ligase binding	molecular_function	1|2214	70|75904	0.874207	1	TraesCS2D03G1310800
GO:0032259	methylation	biological_process	1|2214	139|75904	0.983731	1	TraesCS3B03G1510700
GO:0004176	ATP-dependent peptidase activity	molecular_function	1|2214	108|75904	0.959211	1	TraesCS5D03G1141700
GO:0035091	phosphatidylinositol binding	molecular_function	1|2214	64|75904	0.849733	1	TraesCS7D03G0268300
GO:0042546	cell wall biogenesis	biological_process	4|2214	191|75904	0.810748	1	TraesCS6A03G0829400/TraesCS2A03G1355600/TraesCSU03G0011500/TraesCS7D03G0990400
GO:0042742	defense response to bacterium	biological_process	1|2214	161|75904	0.991529	1	TraesCS4B03G0038900
GO:0042773	ATP synthesis coupled electron transport	biological_process	1|2214	85|75904	0.919348	1	TraesCS3B03G0294700
GO:0043086	negative regulation of catalytic activity	biological_process	1|2214	66|75904	0.858379	1	TraesCS3B03G0899400
GO:0043130	ubiquitin binding	molecular_function	1|2214	98|75904	0.945136	1	TraesCS7D03G0268300
GO:0043231	intracellular membrane-bounded organelle	cellular_component	1|2214	130|75904	0.978755	1	TraesCS7A03G0464700
GO:0003951	NAD+ kinase activity	molecular_function	1|2214	56|75904	0.809545	1	TraesCS1B03G0702400
GO:0022900	electron transport chain	biological_process	1|2214	149|75904	0.987907	1	TraesCS1D03G0418400
GO:0016740	transferase activity	molecular_function	35|2214	1384|75904	0.827489	1	TraesCS7D03G0782000/TraesCS7A03G0018600/TraesCS3B03G1510700/TraesCS6D03G0143600/TraesCS2A03G1355600/TraesCS2D03G0963800/TraesCS3B03G0524400/TraesCS2D03G0015600/TraesCS3B03G0022700/TraesCS3D03G0039500/TraesCS2D03G0836700/TraesCS6A03G0329800/TraesCS3B03G0926000/TraesCS1D03G0221200/TraesCS6A03G0158000/TraesCS2D03G0049300/TraesCS3D03G0609200/TraesCSU03G0011500/TraesCS2D03G0998000/TraesCS5A03G1193200/…
GO:0004518	nuclease activity	molecular_function	1|2214	96|75904	0.941786	1	TraesCS2B03G1341100
GO:0016620	oxidoreductase activity, acting on the aldehyde or oxo group of donors, NAD or NADP as acceptor	molecular_function	1|2214	101|75904	0.949805	1	TraesCS6D03G0651800
GO:0009505	plant-type cell wall	cellular_component	1|2214	84|75904	0.916922	1	TraesCS2D03G0611600
GO:0009506	plasmodesma	cellular_component	5|2214	283|75904	0.917575	1	TraesCS4D03G0479800/TraesCS1A03G0680800/TraesCS2D03G1278500/TraesCS7D03G1132600/TraesCS7A03G1018000
GO:0009507	chloroplast	cellular_component	12|2214	1208|75904	0.999999	1	TraesCS7A03G1064600/TraesCS2B03G1468300/TraesCS7A03G1015100/TraesCS5A03G1193200/TraesCS7D03G1015400/TraesCS6B03G0486000/TraesCS5A03G0345800/TraesCS1A03G0525200/TraesCS7A03G1239900/TraesCS3A03G0180600/TraesCS3B03G0294700/TraesCS3D03G0631400
GO:0009534	chloroplast thylakoid	cellular_component	1|2214	60|75904	0.830828	1	TraesCS2A03G1358800
GO:0009535	chloroplast thylakoid membrane	cellular_component	1|2214	421|75904	0.999996	1	TraesCS3B03G0294700
GO:0009536	plastid	cellular_component	4|2214	527|75904	0.999871	1	TraesCS2D03G1310800/TraesCS5A03G1193200/TraesCS7A03G1239900/TraesCS3B03G0294700
GO:0009570	chloroplast stroma	cellular_component	6|2214	395|75904	0.974496	1	TraesCS2A03G1358800/TraesCS2B03G0811900/TraesCS2B03G1474700/TraesCS6A03G0424500/TraesCS2D03G1278500/TraesCS2B03G0367700
GO:0009579	thylakoid	cellular_component	1|2214	387|75904	0.99999	1	TraesCS3B03G0294700
GO:0009611	response to wounding	biological_process	3|2214	242|75904	0.973386	1	TraesCS2A03G1167500/TraesCS2B03G1325100/TraesCS1D03G0051000
GO:0009664	plant-type cell wall organization	biological_process	1|2214	123|75904	0.973854	1	TraesCS1B03G0623200
GO:0009733	response to auxin	biological_process	4|2214	367|75904	0.99445	1	TraesCS2B03G1103600/TraesCS1D03G0455800/TraesCS7B03G0778400/TraesCS2D03G0930600
GO:0009735	response to cytokinin	biological_process	1|2214	56|75904	0.809545	1	TraesCS2D03G1278500
GO:0009738	abscisic acid-activated signaling pathway	biological_process	1|2214	108|75904	0.959211	1	TraesCS2B03G1325100
GO:0009793	embryo development ending in seed dormancy	biological_process	1|2214	163|75904	0.992017	1	TraesCS7D03G1015000
GO:0009941	chloroplast envelope	cellular_component	1|2214	263|75904	0.99959	1	TraesCS2A03G1358800
GO:0010411	xyloglucan metabolic process	biological_process	1|2214	141|75904	0.984668	1	TraesCS7D03G0990400
GO:0010468	regulation of gene expression	biological_process	1|2214	59|75904	0.825741	1	TraesCS2A03G0309600
GO:0015031	protein transport	biological_process	8|2214	465|75904	0.962381	1	TraesCS2B03G1429700/TraesCS2B03G1302900/TraesCS5D03G0652400/TraesCS2B03G0091300/TraesCS5A03G0905100/TraesCS7B03G0301800/TraesCS7A03G0599900/TraesCS2D03G1190800
GO:0004553	hydrolase activity, hydrolyzing O-glycosyl compounds	molecular_function	26|2214	1075|75904	0.858718	1	TraesCS5A03G0464100/TraesCS7A03G0791200/TraesCS7D03G0505300/TraesCS7A03G0466000/TraesCS7A03G0018600/TraesCS5A03G0720100/TraesCS2B03G1488800/TraesCS4A03G0752900/TraesCS4A03G0104200/TraesCS3A03G0077200/TraesCS5B03G0758200/TraesCS5D03G0688500/TraesCS6B03G0376200/TraesCS7D03G0298800/TraesCS7A03G0528200/TraesCS3B03G0103000/TraesCS7A03G0157400/TraesCS4B03G0045300/TraesCS3D03G1052100/TraesCS2D03G1262100…
GO:0015276	ligand-gated ion channel activity	molecular_function	1|2214	94|75904	0.938231	1	TraesCS7A03G0356800
GO:0015293	symporter activity	molecular_function	1|2214	55|75904	0.803818	1	TraesCS1B03G1217700
GO:0015935	small ribosomal subunit	cellular_component	1|2214	166|75904	0.992697	1	TraesCS1A03G0423700
GO:0004519	endonuclease activity	molecular_function	1|2214	89|75904	0.928364	1	TraesCS2B03G1401800
GO:0016192	vesicle-mediated transport	biological_process	1|2214	343|75904	0.999962	1	TraesCS6A03G0927500
GO:0016307	phosphatidylinositol phosphate kinase activity	molecular_function	1|2214	64|75904	0.849733	1	TraesCS4A03G0326900
GO:0016409	palmitoyltransferase activity	molecular_function	1|2214	85|75904	0.919348	1	TraesCS3B03G0532000
GO:0016567	protein ubiquitination	biological_process	13|2214	669|75904	0.954561	1	TraesCS6B03G0808400/TraesCS4A03G1100100/TraesCS3A03G0055100/TraesCS2D03G1310800/TraesCS2A03G1348500/TraesCS4B03G0155600/TraesCS7A03G0123000/TraesCS7D03G0110700/TraesCS4A03G0644700/TraesCS2D03G0998000/TraesCS5B03G0756900/TraesCS1A03G0902000/TraesCS2D03G0341300
GO:0016592	mediator complex	cellular_component	1|2214	105|75904	0.955417	1	TraesCS2B03G1314000
GO:0016616	oxidoreductase activity, acting on the CH-OH group of donors, NAD or NADP as acceptor	molecular_function	2|2214	225|75904	0.990136	1	TraesCS6B03G0866600/TraesCS5A03G0444500
GO:0009409	response to cold	biological_process	1|2214	114|75904	0.965857	1	TraesCS3A03G0950500
GO:0016301	kinase activity	molecular_function	18|2214	739|75904	0.811859	1	TraesCS7D03G0782000/TraesCS7D03G1240100/TraesCS3D03G0039500/TraesCS2D03G0836700/TraesCS1B03G0980800/TraesCS3B03G0926000/TraesCS5D03G0363700/TraesCS2D03G0049300/TraesCS3D03G0609200/TraesCS1B03G0702400/TraesCSU03G0229500/TraesCS3B03G0238300/TraesCSU03G0209300/TraesCS3B03G1492900/TraesCS2A03G1152100/TraesCS3B03G1491700/TraesCS3B03G0201700/TraesCS3B03G1447900

## Sheet: TableS6
ID	Description	Category	GeneRatio	BgRatio	pvalue	p.adjust	geneID
GO:0008152	metabolic process	biological_process	15|357	214|75904	1.63326e-13	4.99777e-11	TraesCS3B03G0046200/TraesCS1D03G0523300/TraesCS3A03G0663900/TraesCS3B03G1329900/TraesCS3A03G0663800/TraesCS1B03G0705900/TraesCS3A03G1134100/TraesCS3D03G0606900/TraesCS1D03G0580300/TraesCS2D03G0972300/TraesCS3D03G0037900/TraesCS3B03G0757500/TraesCS3D03G1065000/TraesCS3D03G1048800/TraesCS3D03G0606700
GO:0016798	hydrolase activity, acting on glycosyl bonds	molecular_function	15|357	225|75904	3.39064e-13	5.18768e-11	TraesCS3B03G0046200/TraesCS1D03G0523300/TraesCS3A03G0663900/TraesCS3B03G1329900/TraesCS3A03G0663800/TraesCS1B03G0705900/TraesCS3A03G1134100/TraesCS3D03G0606900/TraesCS1D03G0580300/TraesCS2D03G0972300/TraesCS3D03G0037900/TraesCS3B03G0757500/TraesCS3D03G1065000/TraesCS3D03G1048800/TraesCS3D03G0606700
GO:0016998	cell wall macromolecule catabolic process	biological_process	10|357	75|75904	2.95178e-12	2.58946e-10	TraesCS1A03G0542500/TraesCS1A03G0542400/TraesCS1D03G0523300/TraesCS3A03G0663900/TraesCS3A03G0663800/TraesCS1D03G0523200/TraesCS2A03G0857600/TraesCS3D03G0606900/TraesCS3B03G0757500/TraesCS3D03G0606700
GO:0006032	chitin catabolic process	biological_process	10|357	76|75904	3.38492e-12	2.58946e-10	TraesCS1A03G0542500/TraesCS1A03G0542400/TraesCS1D03G0523300/TraesCS3A03G0663900/TraesCS3A03G0663800/TraesCS1D03G0523200/TraesCS2A03G0857600/TraesCS3D03G0606900/TraesCS3B03G0757500/TraesCS3D03G0606700
GO:0004568	chitinase activity	molecular_function	10|357	86|75904	1.20452e-11	7.37166e-10	TraesCS1A03G0542500/TraesCS1A03G0542400/TraesCS1D03G0523300/TraesCS3A03G0663900/TraesCS3A03G0663800/TraesCS1D03G0523200/TraesCS2A03G0857600/TraesCS3D03G0606900/TraesCS3B03G0757500/TraesCS3D03G0606700
GO:0005975	carbohydrate metabolic process	biological_process	32|357	1726|75904	7.13503e-11	3.63887e-09	TraesCS1A03G0542500/TraesCS1A03G0542400/TraesCS3B03G0046200/TraesCS2A03G1032900/TraesCS1D03G0523300/TraesCS3A03G0663900/TraesCS3D03G1055800/TraesCS3B03G1329900/TraesCS3A03G1141700/TraesCS3A03G0663800/TraesCS2B03G0811800/TraesCS4A03G0110400/TraesCS1B03G0705900/TraesCS3A03G1134200/TraesCS1D03G0523200/TraesCS3A03G0049400/TraesCS2B03G0888100/TraesCS2A03G0857600/TraesCS3A03G1134100/TraesCS3D03G0606900…
GO:0005576	extracellular region	cellular_component	26|357	1368|75904	2.78435e-09	1.21716e-07	TraesCS2A03G0131400/TraesCS2D03G1302200/TraesCS7A03G0469500/TraesCS1B03G0258000/TraesCS7D03G0872700/TraesCS7A03G0863300/TraesCS5D03G0980700/TraesCS7A03G1147100/TraesCS7D03G0450000/TraesCS2D03G0228400/TraesCS7D03G0450100/TraesCS7B03G0783400/TraesCS2D03G0972300/TraesCS7A03G1149100/TraesCS2B03G0306700/TraesCS2A03G0296100/TraesCS2B03G1100800/TraesCS5B03G1147400/TraesCS2A03G1335800/TraesCS6B03G0026800…
GO:0042744	hydrogen peroxide catabolic process	biological_process	17|357	627|75904	1.11773e-08	4.27532e-07	TraesCS2D03G1302200/TraesCS1B03G0258000/TraesCS3D03G1145700/TraesCS7D03G0872700/TraesCS7D03G0923300/TraesCS7A03G0863300/TraesCS1D03G0756500/TraesCS1A03G0790600/TraesCS2D03G0228400/TraesCS7A03G1149100/TraesCS7D03G1103800/TraesCS2B03G0306700/TraesCS2A03G0296100/TraesCS2D03G0230300/TraesCS2A03G1335800/TraesCS2B03G1538600/TraesCS2A03G1337300
GO:0004601	peroxidase activity	molecular_function	17|357	745|75904	1.31744e-07	4.47931e-06	TraesCS2D03G1302200/TraesCS1B03G0258000/TraesCS3D03G1145700/TraesCS7D03G0872700/TraesCS7D03G0923300/TraesCS7A03G0863300/TraesCS1D03G0756500/TraesCS1A03G0790600/TraesCS2D03G0228400/TraesCS7A03G1149100/TraesCS7D03G1103800/TraesCS2B03G0306700/TraesCS2A03G0296100/TraesCS2D03G0230300/TraesCS2A03G1335800/TraesCS2B03G1538600/TraesCS2A03G1337300
GO:0000272	polysaccharide catabolic process	biological_process	6|357	53|75904	1.97766e-07	5.50149e-06	TraesCS1D03G0523300/TraesCS3A03G0663900/TraesCS3A03G0663800/TraesCS3D03G0606900/TraesCS3B03G0757500/TraesCS3D03G0606700
GO:0050832	defense response to fungus	biological_process	8|357	128|75904	1.93819e-07	5.50149e-06	TraesCS3A03G0663900/TraesCS3A03G0663800/TraesCS3B03G0757500/TraesCS3D03G1160600/TraesCS3A03G1217600/TraesCS3D03G1048800/TraesCS1A03G0869900/TraesCS3D03G0606700
GO:0006979	response to oxidative stress	biological_process	17|357	790|75904	2.98297e-07	7.60659e-06	TraesCS2D03G1302200/TraesCS1B03G0258000/TraesCS3D03G1145700/TraesCS7D03G0872700/TraesCS7D03G0923300/TraesCS7A03G0863300/TraesCS1D03G0756500/TraesCS1A03G0790600/TraesCS2D03G0228400/TraesCS7A03G1149100/TraesCS7D03G1103800/TraesCS2B03G0306700/TraesCS2A03G0296100/TraesCS2D03G0230300/TraesCS2A03G1335800/TraesCS2B03G1538600/TraesCS2A03G1337300
GO:0008061	chitin binding	molecular_function	6|357	72|75904	1.24847e-06	2.91038e-05	TraesCS3A03G0663900/TraesCS3A03G0663800/TraesCS2A03G0857600/TraesCS3D03G0606900/TraesCS3B03G0757500/TraesCS3D03G0606700
GO:0003690	double-stranded DNA binding	molecular_function	11|357	358|75904	1.33155e-06	2.91038e-05	TraesCS6A03G0071800/TraesCS2B03G1292000/TraesCS6B03G0100700/TraesCS6B03G0103900/TraesCS6B03G0104600/TraesCS6B03G0104200/TraesCS6B03G0100800/TraesCS6B03G0104100/TraesCS6B03G0104500/TraesCS6B03G0104400/TraesCS6B03G0101700
GO:0009607	response to biotic stimulus	biological_process	6|357	81|75904	2.50272e-06	5.10555e-05	TraesCS2A03G0163000/TraesCS7A03G0469500/TraesCS7D03G0450000/TraesCS7D03G0450100/TraesCS3D03G1160600/TraesCS3A03G1217600
GO:0004553	hydrolase activity, hydrolyzing O-glycosyl compounds	molecular_function	17|357	1075|75904	1.76223e-05	0.000337026	TraesCS2A03G1032900/TraesCS3D03G1055800/TraesCS3B03G1329900/TraesCS3A03G1141700/TraesCS2B03G0811800/TraesCS4A03G0110400/TraesCS1B03G0705900/TraesCS3A03G1134200/TraesCS3A03G1134100/TraesCS3B03G1319800/TraesCS7A03G1125900/TraesCS1D03G0580300/TraesCS2D03G0972300/TraesCS3D03G1048600/TraesCS3D03G1065000/TraesCS1D03G0989700/TraesCS3D03G1048800
GO:0016787	hydrolase activity	molecular_function	21|357	1603|75904	3.05836e-05	0.000550505	TraesCS3B03G0046200/TraesCS1D03G0523300/TraesCS3A03G0663900/TraesCS3B03G1329900/TraesCS3A03G0663800/TraesCS1B03G0705900/TraesCS4A03G0858200/TraesCS6B03G0969000/TraesCS3A03G1134100/TraesCS3D03G0606900/TraesCS1D03G0580300/TraesCS2D03G0972300/TraesCS3D03G0037900/TraesCS1D03G0244200/TraesCS3B03G0757500/TraesCS3D03G1065000/TraesCS2D03G0307200/TraesCS3A03G1217600/TraesCS1B03G0861800/TraesCS3D03G1048800…
GO:0042972	licheninase activity	molecular_function	2|357	3|75904	6.5972e-05	0.000961306	TraesCS1B03G0705900/TraesCS1D03G0580300
GO:0019310	inositol catabolic process	biological_process	2|357	3|75904	6.5972e-05	0.000961306	TraesCS7D03G0860400/TraesCS7B03G0737900
GO:0050113	inositol oxygenase activity	molecular_function	2|357	3|75904	6.5972e-05	0.000961306	TraesCS7D03G0860400/TraesCS7B03G0737900
GO:0046983	protein dimerization activity	molecular_function	16|357	1067|75904	5.79092e-05	0.000961306	TraesCS7D03G1238500/TraesCS3A03G0306900/TraesCS3B03G0375900/TraesCS1D03G0958400/TraesCS5B03G0137900/TraesCS3A03G0229200/TraesCS6B03G0478900/TraesCS1D03G0797700/TraesCS7B03G0432700/TraesCS7D03G0591000/TraesCS4B03G0168000/TraesCS5D03G0625800/TraesCS2D03G0921900/TraesCS7A03G0604100/TraesCS3D03G0294800/TraesCS4B03G0042700
GO:0020037	heme binding	molecular_function	26|357	2446|75904	0.000116099	0.00161482	TraesCS5D03G0433800/TraesCS2D03G1258200/TraesCS2D03G1302200/TraesCS1B03G0258000/TraesCS5A03G0009300/TraesCS3D03G1145700/TraesCS7D03G0872700/TraesCS7D03G0923300/TraesCS7A03G0092900/TraesCS7A03G0863300/TraesCS1D03G0756500/TraesCS1A03G0790600/TraesCSU03G0204100/TraesCS2D03G0228400/TraesCS7A03G1149100/TraesCS7D03G1103800/TraesCS2B03G0306700/TraesCS2A03G0296100/TraesCS2D03G0230300/TraesCS5D03G1126800/…
GO:0031640	killing of cells of another organism	biological_process	2|357	4|75904	0.000131533	0.00174996	TraesCS3D03G1160600/TraesCS3A03G1217600
GO:0000977	RNA polymerase II transcription regulatory region sequence-specific DNA binding	molecular_function	6|357	165|75904	0.000141634	0.00180584	TraesCS3A03G0306900/TraesCS3B03G0375900/TraesCS7B03G0432700/TraesCS7D03G0591000/TraesCS7A03G0604100/TraesCS3D03G0294800
GO:0006952	defense response	biological_process	10|357	525|75904	0.000222995	0.00272946	TraesCS2A03G0163000/TraesCS4A03G1252200/TraesCS4B03G0958900/TraesCS5A03G0043700/TraesCS1B03G0316300/TraesCS6A03G1033100/TraesCS3D03G1160600/TraesCSU03G0220500/TraesCS3A03G1217600/TraesCS1A03G0869900
GO:0005618	cell wall	cellular_component	8|357	361|75904	0.000348868	0.0041059	TraesCS2A03G0131400/TraesCS2A03G1032900/TraesCS7A03G1125900/TraesCS2D03G0972300/TraesCS2D03G0128500/TraesCS3D03G1048800/TraesCS2B03G0178500/TraesCS4A03G0833600
GO:0050660	flavin adenine dinucleotide binding	molecular_function	9|357	504|75904	0.000719972	0.00815969	TraesCS5D03G0615400/TraesCS4B03G0738000/TraesCS1B03G1254300/TraesCS4A03G0051300/TraesCS2B03G1006200/TraesCS4B03G0933600/TraesCS1A03G0163300/TraesCS4B03G0933400/TraesCS4D03G0656000
GO:0046658	anchored component of plasma membrane	cellular_component	4|357	87|75904	0.000787555	0.00860685	TraesCS3B03G1329900/TraesCS1B03G0705900/TraesCS3A03G1134100/TraesCS1D03G0580300
GO:0045944	positive regulation of transcription by RNA polymerase II	biological_process	6|357	231|75904	0.000845854	0.00892521	TraesCS3A03G0306900/TraesCS3B03G0375900/TraesCS7B03G0432700/TraesCS7D03G0591000/TraesCS7A03G0604100/TraesCS3D03G0294800
GO:0009626	plant-type hypersensitive response	biological_process	2|357	13|75904	0.00166264	0.0164119	TraesCS3D03G1160600/TraesCS3A03G1217600
GO:0090501	RNA phosphodiester bond hydrolysis	biological_process	2|357	13|75904	0.00166264	0.0164119	TraesCS3D03G1160600/TraesCS3A03G1217600
GO:0004540	ribonuclease activity	molecular_function	3|357	51|75904	0.00181759	0.0173807	TraesCS3D03G1160600/TraesCS3A03G1217600/TraesCS1A03G0869900
GO:0003885	D-arabinono-1,4-lactone oxidase activity	molecular_function	3|357	53|75904	0.00203049	0.0188282	TraesCS4B03G0933600/TraesCS4B03G0933500/TraesCS4B03G0933400
GO:0005774	vacuolar membrane	cellular_component	6|357	293|75904	0.00280631	0.024607	TraesCS7A03G1053300/TraesCS2A03G0999700/TraesCSU03G0110400/TraesCS2B03G1110300/TraesCS7B03G0898700/TraesCS3D03G1048800
GO:0009664	plant-type cell wall organization	biological_process	4|357	123|75904	0.00281453	0.024607	TraesCS2A03G0131400/TraesCS2D03G0128500/TraesCS2B03G0178500/TraesCS4A03G0833600
GO:0071555	cell wall organization	biological_process	7|357	417|75904	0.00386055	0.0328147	TraesCS2A03G1032900/TraesCS7A03G1125900/TraesCS2D03G0972300/TraesCS5B03G1147400/TraesCS2D03G0455400/TraesCS2D03G0128500/TraesCS2B03G0178500
GO:0004650	polygalacturonase activity	molecular_function	4|357	140|75904	0.00446613	0.0369361	TraesCS3B03G0046200/TraesCS3A03G0049400/TraesCS3D03G0037900/TraesCS5B03G1147400
GO:0009414	response to water deprivation	biological_process	5|357	243|75904	0.00610336	0.0491481	TraesCS7A03G1053300/TraesCS2A03G0999700/TraesCSU03G0110400/TraesCS2B03G1110300/TraesCS7B03G0898700
GO:0006334	nucleosome assembly	biological_process	5|357	252|75904	0.00708696	0.0556054	TraesCS7A03G1053300/TraesCS2A03G0999700/TraesCSU03G0110400/TraesCS2B03G1110300/TraesCS7B03G0898700
GO:0000786	nucleosome	cellular_component	8|357	597|75904	0.0078315	0.059911	TraesCS7A03G1053300/TraesCS2A03G0999700/TraesCS4D03G0097100/TraesCS4B03G0114100/TraesCS3A03G0675000/TraesCSU03G0110400/TraesCS2B03G1110300/TraesCS7B03G0898700
GO:0102043	isopentenyl phosphate kinase activity	molecular_function	1|357	2|75904	0.00938456	0.0700409	TraesCS3B03G0851700
GO:0045300	acyl-[acyl-carrier-protein] desaturase activity	molecular_function	2|357	33|75904	0.0105786	0.0770724	TraesCS2A03G0146700/TraesCS2D03G0145400
GO:0009506	plasmodesma	cellular_component	5|357	283|75904	0.0113163	0.0786995	TraesCS7A03G1053300/TraesCS2A03G0999700/TraesCSU03G0110400/TraesCS2B03G1110300/TraesCS7B03G0898700
GO:0071949	FAD binding	molecular_function	5|357	283|75904	0.0113163	0.0786995	TraesCS5D03G0615400/TraesCS1B03G1254300/TraesCS2B03G1006200/TraesCS4B03G0933600/TraesCS4B03G0933400
GO:0015748	organophosphate ester transport	biological_process	1|357	3|75904	0.0140439	0.0810834	TraesCS3B03G0355600
GO:0015718	monocarboxylic acid transport	biological_process	1|357	3|75904	0.0140439	0.0810834	TraesCS3B03G0355600
GO:0015605	organophosphate ester transmembrane transporter activity	molecular_function	1|357	3|75904	0.0140439	0.0810834	TraesCS3B03G0355600
GO:0008171	O-methyltransferase activity	molecular_function	4|357	190|75904	0.0127787	0.0810834	TraesCS7D03G1238500/TraesCS1D03G0958400/TraesCS1D03G0797700/TraesCS4B03G0168000
GO:0008514	organic anion transmembrane transporter activity	molecular_function	1|357	3|75904	0.0140439	0.0810834	TraesCS3B03G0355600
GO:0006631	fatty acid metabolic process	biological_process	3|357	101|75904	0.0122434	0.0810834	TraesCS7A03G0104700/TraesCS2A03G0146700/TraesCS2D03G0145400
GO:0071917	triose-phosphate transmembrane transporter activity	molecular_function	1|357	3|75904	0.0140439	0.0810834	TraesCS3B03G0355600
GO:0034286	response to maltose	biological_process	1|357	3|75904	0.0140439	0.0810834	TraesCS2D03G0645200
GO:0002215	defense response to nematode	biological_process	1|357	3|75904	0.0140439	0.0810834	TraesCS3D03G1048800
GO:0009744	response to sucrose	biological_process	2|357	40|75904	0.0152939	0.0866654	TraesCS2D03G0645200/TraesCS1D03G0006800
GO:0070122	isopeptidase activity	molecular_function	2|357	41|75904	0.0160288	0.0891784	TraesCS2D03G1126200/TraesCS2D03G0645200
GO:0009405	obsolete pathogenesis	biological_process	1|357	4|75904	0.0186813	0.0913952	TraesCS6B03G0026800
GO:0046982	protein heterodimerization activity	molecular_function	8|357	695|75904	0.018048	0.0913952	TraesCS7A03G1053300/TraesCS2A03G0999700/TraesCS4D03G0097100/TraesCS4B03G0114100/TraesCS3A03G0675000/TraesCSU03G0110400/TraesCS2B03G1110300/TraesCS7B03G0898700
GO:0005249	voltage-gated potassium channel activity	molecular_function	2|357	45|75904	0.0191153	0.0913952	TraesCS7D03G0453400/TraesCS7B03G0280600
GO:0015121	phosphoenolpyruvate:phosphate antiporter activity	molecular_function	1|357	4|75904	0.0186813	0.0913952	TraesCS3B03G0355600
GO:0010405	arabinogalactan protein metabolic process	biological_process	1|357	4|75904	0.0186813	0.0913952	TraesCS1A03G0163200
GO:0005694	chromosome	cellular_component	6|357	442|75904	0.018962	0.0913952	TraesCS7A03G1053300/TraesCS3D03G0237300/TraesCS2A03G0999700/TraesCSU03G0110400/TraesCS2B03G1110300/TraesCS7B03G0898700
GO:0018258	protein O-linked glycosylation via hydroxyproline	biological_process	1|357	4|75904	0.0186813	0.0913952	TraesCS1A03G0163200
GO:0048354	mucilage biosynthetic process involved in seed coat development	biological_process	1|357	4|75904	0.0186813	0.0913952	TraesCS1A03G0163200
GO:1990714	hydroxyproline O-galactosyltransferase activity	molecular_function	1|357	4|75904	0.0186813	0.0913952	TraesCS1A03G0163200
GO:0005730	nucleolus	cellular_component	5|357	335|75904	0.021777	0.102519	TraesCS7A03G1053300/TraesCS2A03G0999700/TraesCSU03G0110400/TraesCS2B03G1110300/TraesCS7B03G0898700
GO:0016197	endosomal transport	biological_process	1|357	5|75904	0.023297	0.103317	TraesCS6A03G1036000
GO:0009156	ribonucleoside monophosphate biosynthetic process	biological_process	1|357	5|75904	0.023297	0.103317	TraesCS6B03G0269500
GO:0043562	cellular response to nitrogen levels	biological_process	1|357	5|75904	0.023297	0.103317	TraesCS1D03G0006800
GO:0003862	3-isopropylmalate dehydrogenase activity	molecular_function	1|357	5|75904	0.023297	0.103317	TraesCS2A03G1324400
GO:0006073	cellular glucan metabolic process	biological_process	3|357	136|75904	0.0267362	0.113629	TraesCS2A03G1032900/TraesCS7A03G1125900/TraesCS2D03G0972300
GO:0098869	cellular oxidant detoxification	biological_process	3|357	135|75904	0.0262353	0.113629	TraesCS2D03G1302200/TraesCS2D03G0228400/TraesCS2B03G0306700
GO:0004499	N,N-dimethylaniline monooxygenase activity	molecular_function	3|357	136|75904	0.0267362	0.113629	TraesCS4B03G0738000/TraesCS4A03G0051300/TraesCS4D03G0656000
GO:0045948	positive regulation of translational initiation	biological_process	1|357	6|75904	0.027891	0.116913	TraesCS2D03G0645200
GO:0016762	xyloglucan:xyloglucosyl transferase activity	molecular_function	3|357	140|75904	0.0287906	0.119053	TraesCS2A03G1032900/TraesCS7A03G1125900/TraesCS2D03G0972300
GO:0010411	xyloglucan metabolic process	biological_process	3|357	141|75904	0.0293169	0.119613	TraesCS2A03G1032900/TraesCS7A03G1125900/TraesCS2D03G0972300
GO:0009733	response to auxin	biological_process	5|357	367|75904	0.0305917	0.123172	TraesCS5A03G0821900/TraesCS5B03G0870700/TraesCS2D03G0645200/TraesCS5A03G0830200/TraesCS5D03G0791100
GO:0009116	nucleoside metabolic process	biological_process	2|357	63|75904	0.0356882	0.138419	TraesCS6B03G0269500/TraesCS3D03G0347400
GO:0009098	leucine biosynthetic process	biological_process	1|357	8|75904	0.0370146	0.138419	TraesCS2A03G1324400
GO:0097573	glutathione oxidoreductase activity	molecular_function	3|357	151|75904	0.0348584	0.138419	TraesCS5A03G0239800/TraesCS5B03G0256900/TraesCS5D03G0253100
GO:0009579	thylakoid	cellular_component	5|357	387|75904	0.0370927	0.138419	TraesCS7A03G1053300/TraesCS2A03G0999700/TraesCSU03G0110400/TraesCS2B03G1110300/TraesCS7B03G0898700
GO:0030041	actin filament polymerization	biological_process	1|357	8|75904	0.0370146	0.138419	TraesCS3D03G0559700
GO:0042788	polysomal ribosome	cellular_component	1|357	8|75904	0.0370146	0.138419	TraesCS2D03G0645200
GO:0050661	NADP binding	molecular_function	4|357	267|75904	0.0381363	0.140599	TraesCS4B03G0738000/TraesCS4A03G0051300/TraesCS7A03G1157800/TraesCS4D03G0656000
GO:0140492	metal-dependent deubiquitinase activity	molecular_function	1|357	9|75904	0.0415443	0.146121	TraesCS2D03G0645200
GO:0044249	cellular biosynthetic process	biological_process	1|357	9|75904	0.0415443	0.146121	TraesCS6B03G0269500
GO:0004148	dihydrolipoyl dehydrogenase activity	molecular_function	1|357	9|75904	0.0415443	0.146121	TraesCS1A03G0163300
GO:0042742	defense response to bacterium	biological_process	3|357	161|75904	0.0409008	0.146121	TraesCS3D03G1160600/TraesCS3A03G1217600/TraesCS1A03G0869900
GO:0006355	regulation of transcription, DNA-templated	biological_process	26|357	3850|75904	0.0424875	0.147741	TraesCS7A03G0341800/TraesCS4A03G0739100/TraesCS6A03G0071800/TraesCS5A03G1199100/TraesCS2D03G0036900/TraesCS3A03G0306900/TraesCS2B03G1292000/TraesCS3B03G0375900/TraesCS6B03G0100700/TraesCS4D03G0036200/TraesCS6B03G0103900/TraesCS3B03G0434600/TraesCS2B03G1339500/TraesCS5D03G0712800/TraesCS4A03G0618600/TraesCS6B03G0104600/TraesCS6B03G0104200/TraesCS6B03G0100800/TraesCS7D03G1299600/TraesCS6B03G0104100…
GO:0033178	proton-transporting two-sector ATPase complex, catalytic domain	cellular_component	1|357	10|75904	0.0460527	0.154859	TraesCS7A03G0989900
GO:0008753	NADPH dehydrogenase (quinone) activity	molecular_function	1|357	10|75904	0.0460527	0.154859	TraesCS2D03G0610400
GO:0051753	mannan synthase activity	molecular_function	1|357	10|75904	0.0460527	0.154859	TraesCS2D03G0455400
GO:0005623	obsolete cell	cellular_component	4|357	286|75904	0.0469919	0.156299	TraesCS5A03G0239800/TraesCS5B03G0256900/TraesCS1A03G0163300/TraesCS5D03G0253100
GO:0006813	potassium ion transport	biological_process	2|357	76|75904	0.0500606	0.162792	TraesCS7D03G0453400/TraesCS7B03G0280600
GO:0009833	plant-type primary cell wall biogenesis	biological_process	1|357	11|75904	0.05054	0.162792	TraesCS2D03G0455400
GO:0050136	NADH dehydrogenase (quinone) activity	molecular_function	1|357	11|75904	0.05054	0.162792	TraesCS2D03G0610400
GO:0043531	ADP binding	molecular_function	16|357	2167|75904	0.0526741	0.167899	TraesCS7A03G0103000/TraesCS7A03G0086400/TraesCS2B03G1409000/TraesCS7A03G0084200/TraesCS2D03G1121600/TraesCS6B03G1281700/TraesCS4B03G0958900/TraesCS7A03G0103500/TraesCS7A03G0073000/TraesCS7A03G0103300/TraesCS7A03G0084700/TraesCS6A03G1033100/TraesCSU03G0220500/TraesCS7A03G0084400/TraesCS7D03G0091900/TraesCS7A03G0102600
GO:0015780	nucleotide-sugar transmembrane transport	biological_process	1|357	12|75904	0.0550063	0.171754	TraesCS4B03G0667300
GO:0004069	L-aspartate:2-oxoglutarate aminotransferase activity	molecular_function	1|357	12|75904	0.0550063	0.171754	TraesCS6A03G0040500
GO:0009165	nucleotide biosynthetic process	biological_process	1|357	13|75904	0.0594516	0.177559	TraesCS6B03G0269500
GO:0071705	nitrogen compound transport	biological_process	1|357	13|75904	0.0594516	0.177559	TraesCS7A03G1161200
GO:0004749	ribose phosphate diphosphokinase activity	molecular_function	1|357	13|75904	0.0594516	0.177559	TraesCS6B03G0269500
GO:0006310	DNA recombination	biological_process	2|357	84|75904	0.0597665	0.177559	TraesCS6A03G1031700/TraesCS2B03G0837200
GO:0016491	oxidoreductase activity	molecular_function	19|357	2724|75904	0.0587211	0.177559	TraesCS2D03G0264900/TraesCS5D03G0615400/TraesCS2D03G1258200/TraesCS2D03G1302200/TraesCS2B03G0990100/TraesCS1B03G1254300/TraesCS2A03G0146700/TraesCS2B03G1006200/TraesCS4B03G0184500/TraesCSU03G0204100/TraesCS2D03G0145400/TraesCS4B03G0933600/TraesCS2D03G0228400/TraesCS2B03G0306700/TraesCS2B03G1536500/TraesCS1A03G0163300/TraesCS4B03G0933400/TraesCS6D03G0830000/TraesCS2D03G0610400
GO:0042546	cell wall biogenesis	biological_process	3|357	191|75904	0.0619268	0.182208	TraesCS2A03G1032900/TraesCS7A03G1125900/TraesCS2D03G0972300
GO:0045454	cell redox homeostasis	biological_process	4|357	316|75904	0.0630951	0.182673	TraesCS5A03G0239800/TraesCS5B03G0256900/TraesCS1A03G0163300/TraesCS5D03G0253100
GO:0010167	response to nitrate	biological_process	1|357	14|75904	0.063876	0.182673	TraesCS6D03G0480500
GO:0000062	fatty-acyl-CoA binding	molecular_function	1|357	14|75904	0.063876	0.182673	TraesCS7A03G0104700
GO:0015706	nitrate transmembrane transport	biological_process	1|357	15|75904	0.0682797	0.188231	TraesCS6D03G0480500
GO:0002183	cytoplasmic translational initiation	biological_process	1|357	15|75904	0.0682797	0.188231	TraesCS2D03G0645200
GO:0042973	glucan endo-1,3-beta-D-glucosidase activity	molecular_function	1|357	15|75904	0.0682797	0.188231	TraesCS3A03G1134100
GO:0097502	mannosylation	biological_process	1|357	15|75904	0.0682797	0.188231	TraesCS2D03G0455400
GO:0005216	ion channel activity	molecular_function	2|357	92|75904	0.0700557	0.191402	TraesCS7D03G0453400/TraesCS7B03G0280600
GO:0016668	oxidoreductase activity, acting on a sulfur group of donors, NAD(P) as acceptor	molecular_function	1|357	16|75904	0.0726627	0.195042	TraesCS1A03G0163300
GO:0034765	regulation of ion transmembrane transport	biological_process	1|357	16|75904	0.0726627	0.195042	TraesCS7B03G0280600
GO:0050291	sphingosine N-acyltransferase activity	molecular_function	1|357	17|75904	0.0770252	0.202426	TraesCS5A03G0533900
GO:0080147	root hair cell development	biological_process	1|357	18|75904	0.0813672	0.202426	TraesCS1A03G0163200
GO:0015035	protein-disulfide reductase activity	molecular_function	3|357	213|75904	0.0799399	0.202426	TraesCS5A03G0239800/TraesCS5B03G0256900/TraesCS5D03G0253100
GO:0004470	malic enzyme activity	molecular_function	1|357	18|75904	0.0813672	0.202426	TraesCS3B03G0304400
GO:0043138	3'-5' DNA helicase activity	molecular_function	1|357	18|75904	0.0813672	0.202426	TraesCS2B03G0837200
GO:0016272	prefoldin complex	cellular_component	1|357	18|75904	0.0813672	0.202426	TraesCS6A03G1027000
GO:0009055	electron transfer activity	molecular_function	6|357	635|75904	0.0812531	0.202426	TraesCS5A03G0239800/TraesCS5D03G0652100/TraesCS5B03G0256900/TraesCS1A03G0163300/TraesCS5D03G0253100/TraesCS5B03G0279800
GO:0046513	ceramide biosynthetic process	biological_process	1|357	18|75904	0.0813672	0.202426	TraesCS5A03G0533900
GO:0045493	xylan catabolic process	biological_process	1|357	17|75904	0.0770252	0.202426	TraesCS3D03G0070600
GO:0004471	malate dehydrogenase (decarboxylating) (NAD+) activity	molecular_function	1|357	19|75904	0.0856889	0.208101	TraesCS3B03G0304400
GO:0010277	chlorophyllide a oxygenase [overall] activity	molecular_function	1|357	19|75904	0.0856889	0.208101	TraesCS5B03G1139900
GO:0008180	COP9 signalosome	cellular_component	1|357	19|75904	0.0856889	0.208101	TraesCS2D03G1126200
GO:0005615	extracellular space	cellular_component	3|357	222|75904	0.087893	0.211774	TraesCS7A03G0469500/TraesCS7D03G0450000/TraesCS7D03G0450100
GO:0006260	DNA replication	biological_process	3|357	226|75904	0.0915308	0.215449	TraesCS3D03G0237300/TraesCS6A03G1031700/TraesCS2B03G0837200
GO:0051287	NAD binding	molecular_function	3|357	226|75904	0.0915308	0.215449	TraesCS7A03G1157800/TraesCS3B03G0304400/TraesCS2A03G1324400
GO:0005829	cytosol	cellular_component	8|357	973|75904	0.0911714	0.215449	TraesCS7A03G1053300/TraesCS1A03G0513200/TraesCS2A03G0999700/TraesCS2D03G0645200/TraesCSU03G0110400/TraesCS3B03G0851700/TraesCS2B03G1110300/TraesCS7B03G0898700
GO:0008519	ammonium transmembrane transporter activity	molecular_function	1|357	21|75904	0.0942714	0.218538	TraesCS2D03G0834100
GO:0072488	ammonium transmembrane transport	biological_process	1|357	21|75904	0.0942714	0.218538	TraesCS2D03G0834100
GO:0008237	metallopeptidase activity	molecular_function	2|357	110|75904	0.0950535	0.218695	TraesCS2D03G1126200/TraesCS2D03G0645200
GO:0030833	regulation of actin filament polymerization	biological_process	1|357	22|75904	0.0985325	0.221698	TraesCS3D03G0559700
GO:0009749	response to glucose	biological_process	1|357	22|75904	0.0985325	0.221698	TraesCS2D03G0645200
GO:0006281	DNA repair	biological_process	4|357	369|75904	0.0976411	0.221698	TraesCS1D03G0726500/TraesCS3D03G0237300/TraesCS6A03G1031700/TraesCS2B03G0837200
GO:0048046	apoplast	cellular_component	5|357	521|75904	0.10113	0.225882	TraesCS2A03G1032900/TraesCS4A03G1074200/TraesCS7A03G1125900/TraesCS2D03G0972300/TraesCS2B03G1555100
GO:0071669	plant-type cell wall organization or biogenesis	biological_process	1|357	23|75904	0.102774	0.227889	TraesCS2D03G0455400
GO:0004040	amidase activity	molecular_function	1|357	24|75904	0.106995	0.235543	TraesCS2B03G1558600
GO:0034314	Arp2/3 complex-mediated actin nucleation	biological_process	1|357	25|75904	0.111196	0.237944	TraesCS3D03G0559700
GO:0032981	mitochondrial respiratory chain complex I assembly	biological_process	1|357	25|75904	0.111196	0.237944	TraesCS5D03G0652100
GO:0000978	RNA polymerase II cis-regulatory region sequence-specific DNA binding	molecular_function	2|357	120|75904	0.10988	0.237944	TraesCS3A03G0306900/TraesCS3D03G0294800
GO:0005885	Arp2/3 protein complex	cellular_component	1|357	25|75904	0.111196	0.237944	TraesCS3D03G0559700
GO:0004373	glycogen (starch) synthase activity	molecular_function	1|357	27|75904	0.11954	0.248838	TraesCS1A03G0222100
GO:0005689	U12-type spliceosomal complex	cellular_component	1|357	27|75904	0.11954	0.248838	TraesCS2B03G1305800
GO:0009813	flavonoid biosynthetic process	biological_process	1|357	27|75904	0.11954	0.248838	TraesCS2B03G1536600
GO:0004034	aldose 1-epimerase activity	molecular_function	1|357	27|75904	0.11954	0.248838	TraesCS2B03G0888100
GO:0000184	nuclear-transcribed mRNA catabolic process, nonsense-mediated decay	biological_process	1|357	28|75904	0.123683	0.250825	TraesCS6A03G1013500
GO:0004386	helicase activity	molecular_function	3|357	259|75904	0.123773	0.250825	TraesCS6A03G0786000/TraesCS2B03G0837200/TraesCS2D03G0988800
GO:0003854	3-beta-hydroxy-delta5-steroid dehydrogenase activity	molecular_function	1|357	28|75904	0.123683	0.250825	TraesCS5A03G0009500
GO:0051321	meiotic cell cycle	biological_process	1|357	28|75904	0.123683	0.250825	TraesCS5D03G0127200
GO:0016114	terpenoid biosynthetic process	biological_process	1|357	31|75904	0.135994	0.268478	TraesCS3B03G0851700
GO:0005686	U2 snRNP	cellular_component	1|357	31|75904	0.135994	0.268478	TraesCS2B03G1305800
GO:0016308	1-phosphatidylinositol-4-phosphate 5-kinase activity	molecular_function	1|357	31|75904	0.135994	0.268478	TraesCS7B03G1341500
GO:2001070	starch binding	molecular_function	1|357	31|75904	0.135994	0.268478	TraesCS1A03G0222100
GO:0009501	amyloplast	cellular_component	1|357	32|75904	0.140059	0.272982	TraesCS1A03G0222100
GO:0031969	chloroplast membrane	cellular_component	1|357	32|75904	0.140059	0.272982	TraesCS3B03G0355600
GO:0019318	hexose metabolic process	biological_process	1|357	34|75904	0.148133	0.281544	TraesCS2B03G0888100
GO:0030145	manganese ion binding	molecular_function	3|357	281|75904	0.147228	0.281544	TraesCS7A03G1147100/TraesCS7B03G0783400/TraesCS6D03G0848300
GO:0006821	chloride transport	biological_process	1|357	34|75904	0.148133	0.281544	TraesCS3D03G0265800
GO:0006814	sodium ion transport	biological_process	1|357	34|75904	0.148133	0.281544	TraesCS3A03G0439600
GO:0042300	beta-amyrin synthase activity	molecular_function	1|357	36|75904	0.156131	0.284381	TraesCS5A03G0009700
GO:0016104	triterpenoid biosynthetic process	biological_process	1|357	36|75904	0.156131	0.284381	TraesCS5A03G0009700
GO:0016042	lipid catabolic process	biological_process	2|357	149|75904	0.15573	0.284381	TraesCS4A03G0858200/TraesCS1B03G0861800
GO:0005247	voltage-gated chloride channel activity	molecular_function	1|357	36|75904	0.156131	0.284381	TraesCS3D03G0265800
GO:0019139	cytokinin dehydrogenase activity	molecular_function	1|357	35|75904	0.152141	0.284381	TraesCS2B03G1006200
GO:0000250	lanosterol synthase activity	molecular_function	1|357	36|75904	0.156131	0.284381	TraesCS5A03G0009700
GO:0005666	RNA polymerase III complex	cellular_component	1|357	36|75904	0.156131	0.284381	TraesCS1B03G0249300
GO:0003955	NAD(P)H dehydrogenase (quinone) activity	molecular_function	1|357	37|75904	0.160102	0.289888	TraesCS2D03G0610400
GO:0009690	cytokinin metabolic process	biological_process	1|357	38|75904	0.164054	0.295297	TraesCS2B03G1006200
GO:0071011	precatalytic spliceosome	cellular_component	1|357	41|75904	0.1758	0.31276	TraesCS2B03G1305800
GO:0005811	lipid droplet	cellular_component	1|357	41|75904	0.1758	0.31276	TraesCS5A03G0009700
GO:0006006	glucose metabolic process	biological_process	1|357	42|75904	0.179678	0.317812	TraesCS7A03G1157800
GO:0010427	abscisic acid binding	molecular_function	1|357	46|75904	0.195011	0.333371	TraesCS1B03G0316300
GO:0033290	eukaryotic 48S preinitiation complex	cellular_component	1|357	46|75904	0.195011	0.333371	TraesCS2D03G0645200
GO:0016282	eukaryotic 43S preinitiation complex	cellular_component	1|357	45|75904	0.191205	0.333371	TraesCS2D03G0645200
GO:0015629	actin cytoskeleton	cellular_component	1|357	46|75904	0.195011	0.333371	TraesCS3D03G0559700
GO:0006694	steroid biosynthetic process	biological_process	1|357	45|75904	0.191205	0.333371	TraesCS5A03G0009500
GO:0038023	signaling receptor activity	molecular_function	1|357	46|75904	0.195011	0.333371	TraesCS1B03G0316300
GO:0004864	protein phosphatase inhibitor activity	molecular_function	1|357	47|75904	0.1988	0.336092	TraesCS1B03G0316300
GO:0006351	transcription, DNA-templated	biological_process	9|357	1368|75904	0.198547	0.336092	TraesCS7A03G0341800/TraesCS2D03G0036900/TraesCS3A03G0306900/TraesCS3B03G0375900/TraesCS2B03G1339500/TraesCS7B03G0432700/TraesCS7A03G0604100/TraesCS1B03G0249300/TraesCS3D03G0294800
GO:0001732	formation of cytoplasmic translation initiation complex	biological_process	1|357	48|75904	0.20257	0.340585	TraesCS2D03G0645200
GO:0005887	integral component of plasma membrane	cellular_component	1|357	50|75904	0.210059	0.349337	TraesCS2D03G0834100
GO:0019252	starch biosynthetic process	biological_process	1|357	50|75904	0.210059	0.349337	TraesCS1A03G0222100
GO:0045261	proton-transporting ATP synthase complex, catalytic core F(1)	cellular_component	1|357	51|75904	0.213776	0.353598	TraesCS2A03G0574200
GO:0016866	intramolecular transferase activity	molecular_function	1|357	53|75904	0.22116	0.356188	TraesCS5A03G0009700
GO:0046961	proton-transporting ATPase activity, rotational mechanism	molecular_function	1|357	52|75904	0.217477	0.356188	TraesCS7A03G0989900
GO:0005506	iron ion binding	molecular_function	11|357	1782|75904	0.221162	0.356188	TraesCS5D03G0433800/TraesCS2D03G1258200/TraesCS5A03G0009300/TraesCS7A03G0092900/TraesCS7D03G0860400/TraesCSU03G0204100/TraesCS7B03G0737900/TraesCS5D03G1126800/TraesCS7A03G0240600/TraesCS1A03G0503100/TraesCS2B03G1485600
GO:0008757	S-adenosylmethionine-dependent methyltransferase activity	molecular_function	1|357	53|75904	0.22116	0.356188	TraesCS2D03G0050700
GO:0044237	cellular metabolic process	biological_process	1|357	53|75904	0.22116	0.356188	TraesCS2B03G0837200
GO:0055114	obsolete oxidation-reduction process	biological_process	1|357	54|75904	0.224825	0.360191	TraesCS5A03G0684600
GO:0046872	metal ion binding	molecular_function	20|357	3527|75904	0.226133	0.3604	TraesCS2D03G1258200/TraesCS2D03G1302200/TraesCS1D03G0726500/TraesCS1B03G0258000/TraesCS7D03G0872700/TraesCS5B03G0911500/TraesCS2A03G0146700/TraesCS7A03G0863300/TraesCS4B03G0184500/TraesCSU03G0204100/TraesCS2D03G0145400/TraesCS2D03G0228400/TraesCS7A03G1149100/TraesCS2B03G0306700/TraesCS2A03G0296100/TraesCS2B03G1536500/TraesCS2A03G1335800/TraesCS2B03G1538600/TraesCS1A03G1085100/TraesCS6D03G0830000
GO:0090305	nucleic acid phosphodiester bond hydrolysis	biological_process	1|357	56|75904	0.232105	0.366104	TraesCS3A03G1217600
GO:0009651	response to salt stress	biological_process	2|357	194|75904	0.231953	0.366104	TraesCS1A03G0513200/TraesCS3D03G1048800
GO:0000209	protein polyubiquitination	biological_process	1|357	58|75904	0.239317	0.373627	TraesCS1A03G0257200
GO:0005886	plasma membrane	cellular_component	8|357	1252|75904	0.239206	0.373627	TraesCS7A03G1053300/TraesCS2A03G0999700/TraesCSU03G0110400/TraesCS2B03G1110300/TraesCS2D03G0455400/TraesCS7B03G0898700/TraesCS2D03G0834100/TraesCS5B03G0106700
GO:0006749	glutathione metabolic process	biological_process	3|357	362|75904	0.243085	0.377584	TraesCS2A03G0085500/TraesCS2A03G1323100/TraesCS2D03G0080400
GO:0008137	NADH dehydrogenase (ubiquinone) activity	molecular_function	2|357	202|75904	0.245809	0.379887	TraesCS5D03G0652100/TraesCS7A03G0235500
GO:0016307	phosphatidylinositol phosphate kinase activity	molecular_function	1|357	64|75904	0.260549	0.396796	TraesCS7B03G1341500
GO:0046488	phosphatidylinositol metabolic process	biological_process	1|357	64|75904	0.260549	0.396796	TraesCS7B03G1341500
GO:0008236	serine-type peptidase activity	molecular_function	3|357	376|75904	0.260641	0.396796	TraesCS6B03G0119000/TraesCS6B03G0096700/TraesCS2D03G0901500
GO:0005852	eukaryotic translation initiation factor 3 complex	cellular_component	1|357	65|75904	0.26403	0.399966	TraesCS2D03G0645200
GO:0008168	methyltransferase activity	molecular_function	5|357	735|75904	0.265705	0.40052	TraesCS7D03G1238500/TraesCS1D03G0958400/TraesCS1D03G0797700/TraesCS4B03G0168000/TraesCS2D03G0050700
GO:0004185	serine-type carboxypeptidase activity	molecular_function	2|357	215|75904	0.268378	0.402567	TraesCS1A03G0822300/TraesCS4A03G0665200
GO:0045735	nutrient reservoir activity	molecular_function	2|357	217|75904	0.271851	0.405787	TraesCS7A03G1147100/TraesCS7B03G0783400
GO:0022857	transmembrane transporter activity	molecular_function	8|357	1309|75904	0.276521	0.410754	TraesCS2D03G0415300/TraesCS7A03G1161200/TraesCS2D03G0416100/TraesCS6A03G0746100/TraesCS2B03G0528100/TraesCS3B03G0355600/TraesCS3A03G0439600/TraesCS6B03G0810100
GO:0005515	protein binding	molecular_function	66|357	13053|75904	0.278415	0.41157	TraesCS7A03G0545000/TraesCS3D03G1009100/TraesCS1D03G0390500/TraesCS6D03G0818500/TraesCS4B03G0745700/TraesCS3A03G0158100/TraesCS4A03G0739900/TraesCS2A03G1331800/TraesCS4B03G0050900/TraesCS3B03G0347600/TraesCS4A03G0739700/TraesCS4A03G1140300/TraesCS5D03G0639600/TraesCS6A03G1013800/TraesCS1D03G0415200/TraesCS7D03G0453400/TraesCS4A03G1014700/TraesCS6D03G0912800/TraesCS6A03G1021000/TraesCS6B03G0098700…
GO:0016616	oxidoreductase activity, acting on the CH-OH group of donors, NAD or NADP as acceptor	molecular_function	2|357	225|75904	0.285735	0.42036	TraesCS5A03G0009500/TraesCS2A03G1324400
GO:0009058	biosynthetic process	biological_process	3|357	400|75904	0.291075	0.426168	TraesCS7D03G0128800/TraesCS6A03G0040500/TraesCS2B03G1536600
GO:0006974	cellular response to DNA damage stimulus	biological_process	1|357	76|75904	0.301257	0.438975	TraesCS1D03G0726500
GO:0046933	proton-transporting ATP synthase activity, rotational mechanism	molecular_function	1|357	77|75904	0.304547	0.441665	TraesCS2A03G0574200
GO:0006629	lipid metabolic process	biological_process	4|357	595|75904	0.307433	0.442222	TraesCS4A03G0858200/TraesCS2D03G0145400/TraesCS1D03G0244200/TraesCS1B03G0861800
GO:0070469	respirasome	cellular_component	1|357	78|75904	0.307821	0.442222	TraesCS5D03G0652100
GO:0008299	isoprenoid biosynthetic process	biological_process	1|357	82|75904	0.320765	0.458664	TraesCS3B03G0851700
GO:0016705	oxidoreductase activity, acting on paired donors, with incorporation or reduction of molecular oxygen	molecular_function	9|357	1573|75904	0.323047	0.459779	TraesCS5D03G0433800/TraesCS2D03G1258200/TraesCS5A03G0009300/TraesCS7A03G0092900/TraesCSU03G0204100/TraesCS5D03G1126800/TraesCS7A03G0240600/TraesCS1A03G0503100/TraesCS2B03G1485600
GO:0009505	plant-type cell wall	cellular_component	1|357	84|75904	0.327146	0.463457	TraesCS2D03G1302200
GO:0004190	aspartic-type endopeptidase activity	molecular_function	3|357	432|75904	0.331978	0.468135	TraesCS3D03G0070600/TraesCS3D03G0070400/TraesCS3A03G0081800
GO:0004497	monooxygenase activity	molecular_function	9|357	1591|75904	0.334758	0.469082	TraesCS5D03G0433800/TraesCS2D03G1258200/TraesCS5A03G0009300/TraesCS7A03G0092900/TraesCSU03G0204100/TraesCS5D03G1126800/TraesCS7A03G0240600/TraesCS1A03G0503100/TraesCS2B03G1485600
GO:0006811	ion transport	biological_process	2|357	254|75904	0.335716	0.469082	TraesCS7D03G0453400/TraesCS7B03G0280600
GO:0006508	proteolysis	biological_process	10|357	1803|75904	0.343449	0.477706	TraesCS3D03G0070600/TraesCS6B03G0119000/TraesCS1A03G0822300/TraesCS6B03G0096700/TraesCS4A03G0665200/TraesCS3D03G0070400/TraesCS5A03G0935200/TraesCS2D03G0645200/TraesCS2D03G0901500/TraesCS3A03G0081800
GO:0003677	DNA binding	molecular_function	26|357	5066|75904	0.351215	0.486298	TraesCS7A03G1053300/TraesCS7A03G0341800/TraesCS4D03G0135000/TraesCS4A03G0739100/TraesCS2D03G0036900/TraesCS3A03G0306900/TraesCS3B03G0375900/TraesCS4D03G0036200/TraesCS3D03G0237300/TraesCS2A03G0999700/TraesCS6A03G1031700/TraesCS4D03G0097100/TraesCS7B03G0432700/TraesCS7D03G0591000/TraesCS4B03G0114100/TraesCS3A03G0675000/TraesCS4A03G0618600/TraesCSU03G0110400/TraesCS5D03G0187300/TraesCS7A03G0604100/…
GO:0016020	membrane	cellular_component	32|357	6307|75904	0.353478	0.487227	TraesCS2D03G0415300/TraesCS2A03G0131400/TraesCS2D03G1258200/TraesCS2D03G0416100/TraesCS7D03G0453400/TraesCS7B03G0073300/TraesCS6B03G1250200/TraesCS1B03G1226100/TraesCS1A03G0445900/TraesCS6D03G0551600/TraesCS5D03G0652100/TraesCS4B03G0933600/TraesCS6B03G0076600/TraesCS6A03G0746100/TraesCS1B03G1230500/TraesCS4B03G0412800/TraesCS7A03G0300800/TraesCS4B03G0933500/TraesCS1A03G0163200/TraesCS4B03G0933400…
GO:0004518	nuclease activity	molecular_function	1|357	96|75904	0.364197	0.49938	TraesCS3A03G1217600
GO:0004252	serine-type endopeptidase activity	molecular_function	3|357	459|75904	0.36645	0.49938	TraesCS6B03G0119000/TraesCS6B03G0096700/TraesCS2D03G0901500
GO:0008483	transaminase activity	molecular_function	1|357	97|75904	0.367191	0.49938	TraesCS6A03G0040500
GO:0000981	DNA-binding transcription factor activity, RNA polymerase II-specific	molecular_function	2|357	275|75904	0.371272	0.500481	TraesCS3A03G0306900/TraesCS3D03G0294800
GO:0016760	cellulose synthase (UDP-forming) activity	molecular_function	1|357	98|75904	0.370172	0.500481	TraesCS2D03G0455400
GO:0003697	single-stranded DNA binding	molecular_function	1|357	99|75904	0.373138	0.50079	TraesCS1B03G0249300
GO:0008643	carbohydrate transport	biological_process	1|357	100|75904	0.37609	0.502548	TraesCS5B03G0106700
GO:0016620	oxidoreductase activity, acting on the aldehyde or oxo group of donors, NAD or NADP as acceptor	molecular_function	1|357	101|75904	0.379028	0.504272	TraesCS7A03G1157800
GO:0004869	cysteine-type endopeptidase inhibitor activity	molecular_function	1|357	103|75904	0.384863	0.509819	TraesCS2A03G0684200
GO:0006633	fatty acid biosynthetic process	biological_process	2|357	290|75904	0.396201	0.520333	TraesCS2D03G0145400/TraesCS6B03G0076600
GO:0008289	lipid binding	molecular_function	2|357	289|75904	0.394553	0.520333	TraesCS6A03G1032100/TraesCS7A03G0104700
GO:0009738	abscisic acid-activated signaling pathway	biological_process	1|357	108|75904	0.399214	0.522049	TraesCS1B03G0316300
GO:0030244	cellulose biosynthetic process	biological_process	1|357	109|75904	0.402043	0.523512	TraesCS2D03G0455400
GO:0022627	cytosolic small ribosomal subunit	cellular_component	1|357	110|75904	0.40486	0.524945	TraesCS3B03G0946300
GO:0019953	sexual reproduction	biological_process	1|357	112|75904	0.410453	0.529952	TraesCS2B03G1100800
GO:0031047	gene silencing by RNA	biological_process	1|357	118|75904	0.42692	0.548897	TraesCS1A03G0229000
GO:0051537	2 iron, 2 sulfur cluster binding	molecular_function	1|357	121|75904	0.434981	0.556921	TraesCS5B03G1139900
GO:0140658	ATP-dependent chromatin remodeler activity	molecular_function	1|357	127|75904	0.450765	0.574725	TraesCS4A03G0920100
GO:0006413	translational initiation	biological_process	1|357	131|75904	0.461042	0.58539	TraesCS2D03G0645200
GO:0006357	regulation of transcription by RNA polymerase II	biological_process	2|357	333|75904	0.464924	0.587879	TraesCS3A03G0306900/TraesCS3D03G0294800
GO:0015267	channel activity	molecular_function	1|357	135|75904	0.471128	0.593272	TraesCS6B03G1250200
GO:0032259	methylation	biological_process	1|357	139|75904	0.481025	0.603253	TraesCS2D03G0050700
GO:0010181	FMN binding	molecular_function	1|357	140|75904	0.483471	0.603845	TraesCS2D03G0610400
GO:0003712	transcription coregulator activity	molecular_function	1|357	142|75904	0.488327	0.607431	TraesCS7D03G1299600
GO:0016853	isomerase activity	molecular_function	1|357	145|75904	0.495526	0.613891	TraesCS2B03G0888100
GO:0009507	chloroplast	cellular_component	6|357	1208|75904	0.50311	0.620773	TraesCS7A03G1053300/TraesCS1A03G0222100/TraesCS2A03G0999700/TraesCSU03G0110400/TraesCS2B03G1110300/TraesCS7B03G0898700
GO:0140359	ABC-type transporter activity	molecular_function	2|357	363|75904	0.510058	0.626818	TraesCS1A03G0445900/TraesCS4A03G0822400
GO:0006520	cellular amino acid metabolic process	biological_process	1|357	156|75904	0.52107	0.63779	TraesCS6A03G0040500
GO:0003779	actin binding	molecular_function	1|357	160|75904	0.530035	0.645244	TraesCS3D03G0559700
GO:0030246	carbohydrate binding	molecular_function	3|357	595|75904	0.531377	0.645244	TraesCS6B03G0774400/TraesCS2B03G0888100/TraesCS1A03G0163200
GO:0009793	embryo development ending in seed dormancy	biological_process	1|357	163|75904	0.536649	0.64907	TraesCS7A03G0147000
GO:0005743	mitochondrial inner membrane	cellular_component	1|357	173|75904	0.558033	0.669639	TraesCS5D03G0652100
GO:0003743	translation initiation factor activity	molecular_function	1|357	172|75904	0.55594	0.669639	TraesCS2D03G0645200
GO:0016788	hydrolase activity, acting on ester bonds	molecular_function	3|357	628|75904	0.567763	0.678654	TraesCS2D03G1145000/TraesCSU03G0213200/TraesCS7B03G0293700
GO:0009734	auxin-activated signaling pathway	biological_process	1|357	179|75904	0.570388	0.678908	TraesCS2B03G1339500
GO:0005516	calmodulin binding	molecular_function	1|357	180|75904	0.572413	0.678908	TraesCS2A03G0163000
GO:0009737	response to abscisic acid	biological_process	1|357	183|75904	0.578432	0.683399	TraesCS2D03G0645200
GO:0005794	Golgi apparatus	cellular_component	2|357	418|75904	0.586068	0.687114	TraesCS4B03G0667300/TraesCS1A03G0163200
GO:0015986	proton motive force-driven ATP synthesis	biological_process	1|357	186|75904	0.584367	0.687114	TraesCS2A03G0574200
GO:0055085	transmembrane transport	biological_process	11|357	2432|75904	0.594349	0.694163	TraesCS2D03G0415300/TraesCS2D03G0416100/TraesCS7D03G0453400/TraesCS6B03G1250200/TraesCS6A03G0746100/TraesCS2B03G0528100/TraesCS7B03G0280600/TraesCS3B03G0355600/TraesCS3D03G0265800/TraesCS3A03G0439600/TraesCS6B03G0810100
GO:0006869	lipid transport	biological_process	1|357	199|75904	0.609136	0.708728	TraesCS6A03G1032100
GO:0016746	acyltransferase activity	molecular_function	2|357	442|75904	0.616398	0.710031	TraesCS6B03G0076600/TraesCS2B03G1536600
GO:0004867	serine-type endopeptidase inhibitor activity	molecular_function	2|357	446|75904	0.621284	0.710031	TraesCS1D03G0639400/TraesCS1D03G0640800
GO:0061630	ubiquitin protein ligase activity	molecular_function	1|357	201|75904	0.612814	0.710031	TraesCS1A03G0257200
GO:0007275	multicellular organism development	biological_process	1|357	206|75904	0.621858	0.710031	TraesCS3A03G0064900
GO:0005215	transporter activity	molecular_function	1|357	204|75904	0.618266	0.710031	TraesCS3A03G0439600
GO:1902600	proton transmembrane transport	biological_process	1|357	209|75904	0.627183	0.713449	TraesCS7A03G0989900
GO:0004222	metalloendopeptidase activity	molecular_function	1|357	212|75904	0.632433	0.714112	TraesCS2D03G1126200
GO:0016758	hexosyltransferase activity	molecular_function	3|357	690|75904	0.631234	0.714112	TraesCS6B03G0980100/TraesCS1A03G0163200/TraesCS2B03G1333400
GO:0051082	unfolded protein binding	molecular_function	1|357	215|75904	0.637609	0.71731	TraesCS6A03G1027000
GO:0003700	DNA-binding transcription factor activity	molecular_function	9|357	2071|75904	0.64056	0.717991	TraesCS7A03G0341800/TraesCS5A03G1199100/TraesCS2D03G0036900/TraesCS3A03G0306900/TraesCS3B03G0375900/TraesCS3A03G0359800/TraesCS3B03G0434600/TraesCS5D03G0712800/TraesCS3D03G0294800
GO:0004842	ubiquitin-protein transferase activity	molecular_function	2|357	474|75904	0.654149	0.727889	TraesCS5B03G0911500/TraesCS1A03G0257200
GO:0000287	magnesium ion binding	molecular_function	2|357	474|75904	0.654149	0.727889	TraesCS6B03G0269500/TraesCS2A03G1324400
GO:0000398	mRNA splicing, via spliceosome	biological_process	1|357	233|75904	0.667176	0.739695	TraesCS2B03G1305800
GO:0009536	plastid	cellular_component	2|357	527|75904	0.710085	0.784338	TraesCS6B03G0269500/TraesCS2D03G0145400
GO:0003729	mRNA binding	molecular_function	1|357	264|75904	0.712568	0.784338	TraesCS3B03G0946300
GO:0016747	acyltransferase activity, transferring groups other than amino-acyl groups	molecular_function	3|357	860|75904	0.77075	0.841917	TraesCS3A03G0262400/TraesCS6B03G0076600/TraesCS2B03G1536600
GO:0006486	protein glycosylation	biological_process	1|357	309|75904	0.767699	0.841917	TraesCS1A03G0163200
GO:0030170	pyridoxal phosphate binding	molecular_function	1|357	314|75904	0.773133	0.841917	TraesCS6A03G0040500
GO:0006457	protein folding	biological_process	1|357	326|75904	0.785663	0.852527	TraesCS6A03G1027000
GO:0005634	nucleus	cellular_component	24|357	5969|75904	0.815124	0.881371	TraesCS7A03G1053300/TraesCS7A03G0341800/TraesCS4A03G0739100/TraesCS2D03G0036900/TraesCS3A03G0306900/TraesCS3B03G0375900/TraesCS4D03G0036200/TraesCS3D03G0237300/TraesCS2A03G0999700/TraesCS6A03G1031700/TraesCS2B03G1339500/TraesCS4D03G0097100/TraesCS3A03G0064900/TraesCS7B03G0432700/TraesCS7D03G0591000/TraesCS4B03G0114100/TraesCS3A03G0675000/TraesCS4A03G0618600/TraesCSU03G0110400/TraesCS7A03G0604100/…
GO:0005737	cytoplasm	cellular_component	8|357	2225|75904	0.823401	0.884348	TraesCS3A03G0064900/TraesCS3D03G0559700/TraesCS7D03G0860400/TraesCS2D03G0645200/TraesCS7B03G0737900/TraesCS2A03G1324400/TraesCS2D03G0314100/TraesCS1D03G0006800
GO:0016567	protein ubiquitination	biological_process	2|357	669|75904	0.823658	0.884348	TraesCS5B03G0911500/TraesCS3A03G0064900
GO:0006412	translation	biological_process	4|357	1287|75904	0.856358	0.916244	TraesCS2D03G0645200/TraesCS6A03G1016700/TraesCS3B03G0946300/TraesCS4D03G0530900
GO:0003676	nucleic acid binding	molecular_function	9|357	2624|75904	0.87111	0.92878	TraesCS6A03G0786000/TraesCS5A03G1199100/TraesCS7D03G0624100/TraesCS1A03G0462400/TraesCS2B03G0837200/TraesCS4D03G0784600/TraesCS5D03G0894900/TraesCS2D03G0698400/TraesCS2D03G0314100
GO:0016740	transferase activity	molecular_function	4|357	1384|75904	0.891554	0.947276	TraesCS1A03G0222100/TraesCS2D03G0972300/TraesCS2D03G0455400/TraesCS2B03G1536600
GO:0008234	cysteine-type peptidase activity	molecular_function	1|357	492|75904	0.902416	0.950209	TraesCS5A03G0935200
GO:0008194	UDP-glycosyltransferase activity	molecular_function	2|357	823|75904	0.900285	0.950209	TraesCS6B03G0980100/TraesCS2B03G1333400
GO:0016757	glycosyltransferase activity	molecular_function	2|357	832|75904	0.90363	0.950209	TraesCS1A03G0222100/TraesCS2D03G0455400
GO:0005840	ribosome	cellular_component	3|357	1161|75904	0.911346	0.952122	TraesCS6A03G1016700/TraesCS3B03G0946300/TraesCS4D03G0530900
GO:0006511	ubiquitin-dependent protein catabolic process	biological_process	1|357	513|75904	0.911672	0.952122	TraesCS3A03G0064900
GO:0003735	structural constituent of ribosome	molecular_function	3|357	1230|75904	0.929757	0.965462	TraesCS6A03G1016700/TraesCS3B03G0946300/TraesCS4D03G0530900
GO:0004674	protein serine/threonine kinase activity	molecular_function	4|357	1532|75904	0.930756	0.965462	TraesCS4A03G1014700/TraesCS2D03G1224700/TraesCS7D03G0523400/TraesCS2B03G1348700
GO:0016310	phosphorylation	biological_process	1|357	636|75904	0.950758	0.982878	TraesCS3B03G0851700
GO:0008270	zinc ion binding	molecular_function	5|357	1972|75904	0.95596	0.984929	TraesCS7A03G0405600/TraesCS2D03G0640200/TraesCS7A03G0105100/TraesCS3A03G0064900/TraesCS5D03G0894900
GO:0000166	nucleotide binding	molecular_function	3|357	1500|75904	0.972885	0.995662	TraesCS3D03G1009100/TraesCS2B03G0837200/TraesCS3B03G0851700
GO:0016301	kinase activity	molecular_function	1|357	739|75904	0.969834	0.995662	TraesCS3B03G0851700
GO:0005524	ATP binding	molecular_function	27|357	8670|75904	0.993817	0.998549	TraesCS7A03G0545000/TraesCS6A03G1024800/TraesCS6A03G0786000/TraesCS4A03G0000800/TraesCS6B03G0774400/TraesCS4A03G1014700/TraesCS4A03G0920100/TraesCS6B03G0098700/TraesCS4A03G0991700/TraesCS2D03G1224700/TraesCS1A03G0445900/TraesCS4B03G0806400/TraesCS3D03G1000200/TraesCS2B03G0837200/TraesCS7B03G1341500/TraesCS4B03G0958900/TraesCS4B03G0202500/TraesCS2B03G0049600/TraesCS6D03G0228500/TraesCS3B03G0851700…
GO:0016887	ATP hydrolysis activity	molecular_function	1|357	985|75904	0.990666	0.998549	TraesCS4A03G0000800
GO:0003723	RNA binding	molecular_function	2|357	1851|75904	0.998549	0.998549	TraesCS1A03G0462400/TraesCS2D03G0698400
GO:0004672	protein kinase activity	molecular_function	14|357	5232|75904	0.993719	0.998549	TraesCS7A03G0545000/TraesCS6B03G0774400/TraesCS4A03G1014700/TraesCS6B03G0098700/TraesCS4A03G0991700/TraesCS2D03G1224700/TraesCS4B03G0806400/TraesCS3D03G1000200/TraesCS4B03G0202500/TraesCS2B03G0049600/TraesCS6D03G0082800/TraesCS3D03G0963200/TraesCS7D03G0523400/TraesCS2B03G1348700
GO:0016021	integral component of membrane	cellular_component	49|357	14423|75904	0.996629	0.998549	TraesCS6A03G1037100/TraesCS2D03G0415300/TraesCS6A03G1032100/TraesCS2A03G0163000/TraesCS6A03G0750200/TraesCS1A03G0415700/TraesCS2D03G1258200/TraesCS7D03G0882900/TraesCS7A03G1161200/TraesCS2A03G0391000/TraesCS1B03G0258000/TraesCS6B03G0774400/TraesCS5A03G0009300/TraesCS5A03G0533900/TraesCS4D03G0118000/TraesCS2B03G0811800/TraesCS2D03G0416100/TraesCS4A03G1014700/TraesCS4A03G0991700/TraesCS2D03G1224700…
GO:0006468	protein phosphorylation	biological_process	14|357	5247|75904	0.993956	0.998549	TraesCS7A03G0545000/TraesCS6B03G0774400/TraesCS4A03G1014700/TraesCS6B03G0098700/TraesCS4A03G0991700/TraesCS2D03G1224700/TraesCS4B03G0806400/TraesCS3D03G1000200/TraesCS4B03G0202500/TraesCS2B03G0049600/TraesCS6D03G0082800/TraesCS3D03G0963200/TraesCS7D03G0523400/TraesCS2B03G1348700
GO:0003824	catalytic activity	molecular_function	5|357	2365|75904	0.987283	0.998549	TraesCS7D03G0128800/TraesCS2B03G0888100/TraesCS2B03G1006200/TraesCS3D03G0347400/TraesCS6A03G0040500

## Sheet: TableS7
ID	Description	GeneRatio	BgRatio	pvalue	p.adjust	geneID
taes01100	Metabolic pathways	314|513	8750|17649	5.14866e-08	6.02393e-06	TraesCS1A03G0304000/(TraesCS2B03G0888100,TraesCS2B03G0888200)/(TraesCS3A03G0697500,TraesCS3B03G0795900LC,TraesCS7A03G1161000)/(TraesCS3A03G0892000,TraesCS3D03G0819500,TraesCS3D03G0819700LC)/TraesCS4A03G0540300/TraesCS4A03G0540500/TraesCS4B03G0241400/(TraesCS4D03G0716100,TraesCS7B03G0390900LC)/(TraesCS1A03G0163300,TraesCS1B03G0216400)/TraesCS5B03G0310900/(TraesCS6A03G0768200LC,TraesCS6B03G0915700,…
taes01110	Biosynthesis of secondary metabolites	201|513	5209|17649	1.26215e-06	7.3836e-05	TraesCS1A03G0304000/(TraesCS2B03G0888100,TraesCS2B03G0888200)/(TraesCS3A03G0697500,TraesCS3B03G0795900LC,TraesCS7A03G1161000)/(TraesCS3A03G0892000,TraesCS3D03G0819500,TraesCS3D03G0819700LC)/TraesCS4A03G0540300/TraesCS4A03G0540500/TraesCS4B03G0241400/(TraesCS4D03G0716100,TraesCS7B03G0390900LC)/(TraesCS1A03G0163300,TraesCS1B03G0216400)/TraesCS5B03G0310900/(TraesCS6A03G0768200LC,TraesCS6B03G0915700,…
taes00480	Glutathione metabolism	32|513	476|17649	1.03045e-05	0.000401874	TraesCS5B03G0841300/TraesCS5B03G0050700/TraesCS2D03G0080400/(TraesCS2A03G1323900,TraesCS2B03G1526200LC,TraesCS2D03G1290200)/(TraesCS2B03G0589200,TraesCS2D03G0476000)/TraesCS4A03G1138500/TraesCS4B03G0557600/TraesCS4D03G0493300/TraesCS4D03G0760800/TraesCS5A03G0058300/TraesCS1A03G0249300/TraesCS5A03G1176700/TraesCS5B03G0049000/(TraesCS5B03G0049200,TraesCS5D03G0074100)/TraesCS1A03G0503000/TraesCS6A03…
taes00940	Phenylpropanoid biosynthesis	48|513	898|17649	3.52974e-05	0.00103245	TraesCS2D03G0693600/TraesCS1B03G0108400/TraesCS2B03G1538600/(TraesCS2A03G0223500LC,TraesCS2B03G0306300,TraesCS2D03G0228400)/TraesCS2B03G0721900/TraesCS1A03G0480800/TraesCS2D03G1302200/(TraesCS2A03G0223800,TraesCS2D03G0230300)/TraesCS2D03G0601600/TraesCS2D03G0611600/TraesCS2D03G0753400/TraesCS3A03G0288000/TraesCS3D03G0275500/TraesCS3D03G0584900/TraesCS3D03G1145700/TraesCS1B03G0258000/TraesCS4D03G0…
taes00591	Linoleic acid metabolism	8|513	56|17649	0.000200907	0.00438001	TraesCS2B03G1393100/TraesCS2D03G1177900/TraesCS3B03G1520500/(TraesCS5A03G0017800,TraesCS7D03G0066100LC)/TraesCS5B03G0014800/(TraesCS5D03G0028900,TraesCS7D03G0066000)/TraesCS5D03G0104900/TraesCS2A03G1219200
taes04016	MAPK signaling pathway - plant	30|513	511|17649	0.000224616	0.00438001	TraesCS1A03G0542400/TraesCS3A03G0663800/TraesCS3B03G0757500/TraesCS3D03G0606700/TraesCS3D03G0606900/(TraesCS1B03G0632300LC,TraesCS1D03G0523200)/TraesCS1D03G0523300/TraesCS1A03G0542500/TraesCS3A03G0663900/TraesCS2B03G1093500/(TraesCS2A03G0984600,TraesCS2D03G0923300)/TraesCS3A03G0639700/TraesCS3B03G0718700/TraesCS3D03G0584600/TraesCS4A03G0193400/TraesCS4A03G0235000/(TraesCS4B03G0581000,TraesCS4D03G…
taes00910	Nitrogen metabolism	14|513	163|17649	0.000296928	0.00496295	TraesCS4A03G0126900/TraesCS4B03G0655900/TraesCS4D03G0580300/TraesCS3A03G0747100/(TraesCS3B03G0852200,TraesCS3D03G0687800)/TraesCS2B03G0811900/TraesCS2D03G0678100/TraesCS6B03G1005400/(TraesCS7A03G1309200,TraesCS7B03G1230100LC,TraesCS7D03G1238000)/TraesCS7B03G1229400/TraesCS7D03G1237600/TraesCS7D03G1238200/TraesCS7D03G1237700/TraesCS2A03G0735800
taes00592	alpha-Linolenic acid metabolism	13|513	178|17649	0.00215015	0.031446	TraesCS4A03G0540300/TraesCS4A03G0540500/TraesCS4B03G0241400/(TraesCS5A03G0017800,TraesCS7D03G0066100LC)/TraesCS5B03G0014800/(TraesCS5D03G0028900,TraesCS7D03G0066000)/TraesCS5D03G0104900/TraesCS4A03G0122800/TraesCS4B03G0647900/TraesCS4B03G0104700/TraesCS1B03G0040100/TraesCS6B03G1283200/(TraesCS1B03G0040000,TraesCS1D03G0027800)
taes00460	Cyanoamino acid metabolism	17|513	289|17649	0.00484622	0.0630008	TraesCS2D03G0869900/TraesCS3A03G0747100/(TraesCS3B03G0852200,TraesCS3D03G0687800)/TraesCS3B03G1493000/TraesCS3D03G1178600/(TraesCS4A03G0847900,TraesCS5B03G1294500)/TraesCS4A03G0110400/TraesCS5A03G0720100/TraesCS5B03G0758200/(TraesCS5B03G0758700,TraesCS5D03G0688500)/TraesCS6A03G0639700/TraesCS7A03G0474200/TraesCS7A03G0528200/TraesCS7B03G0342000/TraesCS7D03G0505300/TraesCS7D03G0457600/TraesCS2A03G1…
taes00330	Arginine and proline metabolism	12|513	179|17649	0.0062055	0.066004	(TraesCS6A03G0768200LC,TraesCS6B03G0915700,TraesCS6D03G0651800)/(TraesCS3D03G0689700LC,TraesCS6A03G0040500)/TraesCS6B03G0732400/(TraesCS2B03G0958900,TraesCS2D03G0807600,TraesCS6A03G0601500,TraesCS6B03G0732300,TraesCS6D03G0505100)/TraesCS6A03G0601600/TraesCS2B03G1558600/TraesCS2D03G0052100/(TraesCS3B03G1421500LC,TraesCS4B03G0984300,TraesCS4D03G0844600LC,TraesCS5A03G1284000)/TraesCS5B03G0841300/Tra…
taes00999	Biosynthesis of various plant secondary metabolites	15|513	246|17649	0.00571528	0.066004	TraesCS2B03G0264600/TraesCS2D03G0196500/(TraesCS3B03G0154700,TraesCS3B03G0154800)/TraesCS5A03G1289100/(TraesCS4A03G0249200LC,TraesCS5A03G1289600)/TraesCS6A03G0395600/TraesCS2D03G0869900/TraesCS4A03G0110400/TraesCS5A03G0720100/TraesCS5B03G0758200/(TraesCS5B03G0758700,TraesCS5D03G0688500)/TraesCS7A03G0528200/TraesCS7B03G0342000/TraesCS7D03G0505300/(TraesCS7D03G0360400,TraesCS7D03G0360500)
taes02010	ABC transporters	8|513	97|17649	0.00727774	0.070958	(TraesCS3A03G0659300,TraesCS3A03G0659400LC,TraesCS3B03G0748100,TraesCS3B03G0748200LC)/(TraesCS3B03G0300700LC,TraesCS3B03G0749000)/TraesCS3D03G0602700/TraesCS4A03G0575400/(TraesCS4A03G0911700,TraesCS7A03G0165800LC,TraesCS7A03G0166000LC)/(TraesCS4B03G0218300,TraesCS4D03G0180200)/TraesCS6A03G0423700/(TraesCS7A03G0748900,TraesCS7A03G0749100LC,TraesCS7B03G0576400,TraesCS7D03G0713100)
taes00250	Alanine, aspartate and glutamate metabolism	11|513	174|17649	0.0129693	0.116724	TraesCS4A03G0126900/TraesCS4B03G0655900/TraesCS4D03G0580300/(TraesCS5A03G0733200LC,TraesCS5B03G0768600LC,TraesCS5D03G0696100,TraesCS5A03G0733500LC,TraesCS5B03G0768700LC)/(TraesCS3D03G0689700LC,TraesCS6A03G0040500)/(TraesCS1A03G0917600LC,TraesCS7A03G0084300LC)/TraesCS3D03G1158300/TraesCS4B03G0544200/(TraesCS4B03G0632100,TraesCS5D03G1103300LC)/TraesCS4D03G0561600/TraesCS5D03G0389800
taes00270	Cysteine and methionine metabolism	20|513	406|17649	0.0156517	0.130804	(TraesCS1D03G0824900,TraesCS7B03G0403300LC)/TraesCS6A03G0872300/TraesCS6D03G0743300/(TraesCS3D03G0689700LC,TraesCS6A03G0040500)/TraesCS6B03G0732400/TraesCS2B03G0264600/(TraesCS2B03G0933900LC,TraesCS2D03G0787800)/(TraesCS2B03G0958900,TraesCS2D03G0807600,TraesCS6A03G0601500,TraesCS6B03G0732300,TraesCS6D03G0505100)/TraesCS2B03G1299600/TraesCS2D03G0196500/TraesCS4A03G0118900/TraesCS4D03G0572200/(Trae…
taes00280	Valine, leucine and isoleucine degradation	9|513	137|17649	0.0187037	0.145781	(TraesCS1A03G0163300,TraesCS1B03G0216400)/(TraesCS6A03G0768200LC,TraesCS6B03G0915700,TraesCS6D03G0651800)/TraesCS4A03G0118900/TraesCS4D03G0572200/TraesCS4B03G0158500/TraesCS5A03G0135200/TraesCS5B03G0155300/TraesCS5B03G0332700/TraesCS6B03G0115800
taes00500	Starch and sucrose metabolism	25|513	553|17649	0.0199359	0.145781	TraesCS1A03G0304000/(TraesCS3A03G0697500,TraesCS3B03G0795900LC,TraesCS7A03G1161000)/TraesCS2D03G0869900/TraesCS4A03G0110400/TraesCS5A03G0720100/TraesCS5B03G0758200/(TraesCS5B03G0758700,TraesCS5D03G0688500)/TraesCS7A03G0528200/TraesCS7B03G0342000/TraesCS7D03G0505300/(TraesCS1A03G0492600,TraesCS1D03G0477900)/TraesCS4A03G0104200/TraesCS4A03G0598900/TraesCS4B03G0208000/TraesCS4D03G0788100/TraesCS5A03…
taes00400	Phenylalanine, tyrosine and tryptophan biosynthesis	9|513	143|17649	0.0239498	0.155673	TraesCS6A03G0872300/TraesCS6D03G0743300/(TraesCS3D03G0689700LC,TraesCS6A03G0040500)/(TraesCS1D03G0172500LC,TraesCS2B03G0809000LC,TraesCS7D03G0471900LC)/TraesCS2B03G1388900/TraesCS2D03G1171600/(TraesCS1B03G0114500LC,TraesCS2A03G0898100LC,TraesCS4A03G0751300LC,TraesCS5A03G0799900,TraesCSU03G0120400LC)/TraesCS7A03G0582400/TraesCS7D03G0565700
taes00905	Brassinosteroid biosynthesis	5|513	56|17649	0.0230475	0.155673	TraesCS5A03G0546200/TraesCS5B03G0555700/TraesCS5B03G0555800/TraesCS5D03G0509300/TraesCS5D03G0509500
taes04075	Plant hormone signal transduction	37|513	931|17649	0.0335981	0.196549	TraesCS3A03G0639700/TraesCS3B03G0718700/TraesCS3D03G0584600/TraesCS4A03G0193400/TraesCS4A03G0235000/(TraesCS4B03G0581000,TraesCS4D03G0498700LC)/(TraesCS2B03G0323400,TraesCS4B03G0083200,TraesCS4D03G0060200)/TraesCS1B03G1186600/TraesCS5A03G0486100/TraesCS5B03G0484700/TraesCS5D03G0449300/TraesCS5D03G0980700/TraesCS7A03G0469500/TraesCS7D03G0450000/TraesCS2A03G1348400/(TraesCS7A03G1312000,TraesCS7D03G…
taes00960	Tropane, piperidine and pyridine alkaloid biosynthesis	8|513	127|17649	0.0320807	0.196549	TraesCS6A03G0872300/TraesCS6D03G0743300/(TraesCS3D03G0689700LC,TraesCS6A03G0040500)/(TraesCS1D03G0172500LC,TraesCS2B03G0809000LC,TraesCS7D03G0471900LC)/TraesCS2B03G1536600/(TraesCS2B03G0990100,TraesCS2D03G0838600)/TraesCS3A03G0941700/(TraesCS3B03G1073600,TraesCS3B03G1073800LC)
taes00906	Carotenoid biosynthesis	6|513	87|17649	0.0410704	0.228821	TraesCS2B03G1103600/TraesCS2D03G0930600/TraesCS3A03G0694300/TraesCS3D03G0631400/(TraesCS5A03G0075100LC,TraesCS5D03G0099600)/TraesCS7A03G1015100
taes00944	Flavone and flavonol biosynthesis	4|513	48|17649	0.0502816	0.267407	TraesCS7A03G0092900/TraesCS7D03G0084000/(TraesCS2B03G1005600,TraesCS2D03G0857200)/TraesCS3B03G0343800
taes00941	Flavonoid biosynthesis	10|513	197|17649	0.0624221	0.317539	TraesCS2D03G0693600/(TraesCS2A03G1050400LC,TraesCS6A03G0865900,TraesCS6B03G1037800LC)/TraesCSU03G0133100/TraesCS2B03G1536500/TraesCS2B03G1536600/(TraesCS2B03G1276500,TraesCS2D03G1076100)/(TraesCS2B03G1278200,TraesCS2D03G1077100,TraesCS2D03G1077200)/TraesCS7A03G0092900/TraesCS7D03G0084000/TraesCS2A03G0084500
taes00350	Tyrosine metabolism	9|513	173|17649	0.0661083	0.322278	TraesCS4A03G0540300/TraesCS4A03G0540500/TraesCS4B03G0241400/(TraesCS4D03G0716100,TraesCS7B03G0390900LC)/(TraesCS2A03G0340700,TraesCS2B03G0457300,TraesCS2D03G0357100)/TraesCS6A03G0872300/TraesCS6D03G0743300/(TraesCS3D03G0689700LC,TraesCS6A03G0040500)/(TraesCS1D03G0172500LC,TraesCS2B03G0809000LC,TraesCS7D03G0471900LC)
taes00360	Phenylalanine metabolism	9|513	176|17649	0.0719444	0.3367	TraesCS6A03G0872300/TraesCS6D03G0743300/(TraesCS3D03G0689700LC,TraesCS6A03G0040500)/TraesCS2B03G1558600/TraesCS2D03G0052100/(TraesCSU03G0404900,TraesCSU03G0495100LC,TraesCSU03G0504100LC,TraesCSU03G0528100LC,TraesCSU03G0552900LC,TraesCSU03G0557700LC)/TraesCS2A03G1357400/(TraesCS1D03G0172500LC,TraesCS2B03G0809000LC,TraesCS7D03G0471900LC)/TraesCS1B03G0108400
taes00630	Glyoxylate and dicarboxylate metabolism	11|513	240|17649	0.0922401	0.41508	(TraesCS1A03G0163300,TraesCS1B03G0216400)/(TraesCS1D03G0824900,TraesCS7B03G0403300LC)/TraesCS4A03G0126900/TraesCS4B03G0655900/TraesCS4D03G0580300/TraesCS2D03G1044700/TraesCS3A03G0747100/(TraesCS3B03G0852200,TraesCS3D03G0687800)/TraesCS2D03G0788500/TraesCS2D03G1278500/TraesCS6B03G0866600
taes00904	Diterpenoid biosynthesis	7|513	136|17649	0.101948	0.441775	TraesCS2B03G0295100/TraesCS3B03G1087000/TraesCS4A03G1158000/TraesCS1B03G1134700/TraesCS7A03G1343500/TraesCS7B03G1281000/TraesCS5D03G1210400
taes00010	Glycolysis / Gluconeogenesis	18|513	449|17649	0.106265	0.444037	TraesCS1A03G0304000/(TraesCS2B03G0888100,TraesCS2B03G0888200)/(TraesCS3A03G0697500,TraesCS3B03G0795900LC,TraesCS7A03G1161000)/(TraesCS3A03G0892000,TraesCS3D03G0819500,TraesCS3D03G0819700LC)/TraesCS4A03G0540300/TraesCS4A03G0540500/TraesCS4B03G0241400/(TraesCS4D03G0716100,TraesCS7B03G0390900LC)/(TraesCS1A03G0163300,TraesCS1B03G0216400)/TraesCS5B03G0310900/(TraesCS6A03G0768200LC,TraesCS6B03G0915700,…
taes00620	Pyruvate metabolism	14|513	337|17649	0.115727	0.466898	TraesCS4A03G0540300/TraesCS4A03G0540500/TraesCS4B03G0241400/(TraesCS4D03G0716100,TraesCS7B03G0390900LC)/(TraesCS1A03G0163300,TraesCS1B03G0216400)/(TraesCS6A03G0768200LC,TraesCS6B03G0915700,TraesCS6D03G0651800)/TraesCS7A03G0464700/TraesCS1D03G0676100/(TraesCS1B03G0813800LC,TraesCS1D03G0676200)/(TraesCS2A03G0340700,TraesCS2B03G0457300,TraesCS2D03G0357100)/(TraesCS1D03G0824900,TraesCS7B03G0403300LC)…
taes01230	Biosynthesis of amino acids	26|513	704|17649	0.126077	0.4917	TraesCS5B03G0310900/TraesCS7A03G1157800/TraesCS7A03G1148400/(TraesCS7B03G1009400,TraesCS7D03G1093300)/TraesCS6B03G0269500/TraesCS2A03G1142300LC/TraesCS4A03G0126900/TraesCS4B03G0655900/TraesCS4D03G0580300/(TraesCS5A03G0733200LC,TraesCS5B03G0768600LC,TraesCS5D03G0696100,TraesCS5A03G0733500LC,TraesCS5B03G0768700LC)/(TraesCS3D03G0689700LC,TraesCS6A03G0040500)/TraesCS4B03G0544200/TraesCS5D03G0389800/T…
taes03020	RNA polymerase	8|513	173|17649	0.132241	0.499105	(TraesCS2A03G0356200,TraesCS2B03G0475600)/(TraesCS3A03G0943200,TraesCS3D03G0877000)/(TraesCS1B03G0249300,TraesCS3B03G0779700)/TraesCS3B03G1075800/TraesCS4A03G0641800/TraesCS4B03G0158200/(TraesCS4B03G0881500,TraesCS4D03G0780000LC,TraesCS5A03G1193100LC,TraesCS5A03G1193200)/(TraesCS2D03G0963700LC,TraesCS2D03G0963800,TraesCS5B03G1210400)
taes00520	Amino sugar and nucleotide sugar metabolism	18|513	470|17649	0.143293	0.521659	TraesCS1A03G0304000/(TraesCS3A03G0697500,TraesCS3B03G0795900LC,TraesCS7A03G1161000)/TraesCS6D03G0755500/TraesCS2B03G1400100/TraesCS1A03G0542400/TraesCS2D03G0798400/TraesCS3A03G0663800/TraesCS3A03G0888000/TraesCS3B03G0757500/TraesCS3D03G0606700/TraesCS3D03G0606900/TraesCS6A03G0803800/(TraesCS1B03G0632300LC,TraesCS1D03G0523200)/TraesCS1D03G0523300/TraesCS2A03G0857500/TraesCS2A03G0857600/TraesCS1A03…
taes00750	Vitamin B6 metabolism	3|513	46|17649	0.148961	0.521659	TraesCS7A03G0296800/TraesCS7B03G1006300/TraesCS7D03G1092300
taes00790	Folate biosynthesis	4|513	71|17649	0.151593	0.521659	TraesCS2B03G1315900/TraesCS3A03G0375100/TraesCS3D03G0361800/TraesCS6A03G0424500
taes00220	Arginine biosynthesis	5|513	101|17649	0.17093	0.571396	TraesCS4A03G0126900/TraesCS4B03G0655900/TraesCS4D03G0580300/(TraesCS5A03G0733200LC,TraesCS5B03G0768600LC,TraesCS5D03G0696100,TraesCS5A03G0733500LC,TraesCS5B03G0768700LC)/(TraesCS3D03G0689700LC,TraesCS6A03G0040500)
taes00410	beta-Alanine metabolism	6|513	130|17649	0.177953	0.578346	(TraesCS6A03G0768200LC,TraesCS6B03G0915700,TraesCS6D03G0651800)/(TraesCS1A03G0917600LC,TraesCS7A03G0084300LC)/TraesCS3D03G1158300/(TraesCS4B03G0632100,TraesCS5D03G1103300LC)/TraesCS4D03G0561600/(TraesCS3B03G1421500LC,TraesCS4B03G0984300,TraesCS4D03G0844600LC,TraesCS5A03G1284000)
taes00290	Valine, leucine and isoleucine biosynthesis	3|513	52|17649	0.191992	0.60711	TraesCS4A03G0118900/TraesCS4D03G0572200/TraesCS2A03G1324400
taes00945	Stilbenoid, diarylheptanoid and gingerol biosynthesis	6|513	136|17649	0.204519	0.613558	TraesCS2D03G0693600/(TraesCS2A03G1050400LC,TraesCS6A03G0865900,TraesCS6B03G1037800LC)/TraesCSU03G0133100/TraesCS6A03G0034000/TraesCS7A03G0222500/TraesCS7D03G0105600
taes00430	Taurine and hypotaurine metabolism	4|513	80|17649	0.203424	0.613558	(TraesCS1A03G0917600LC,TraesCS7A03G0084300LC)/TraesCS3D03G1158300/(TraesCS4B03G0632100,TraesCS5D03G1103300LC)/TraesCS4D03G0561600
taes00561	Glycerolipid metabolism	11|513	287|17649	0.215323	0.61522	(TraesCS6A03G0768200LC,TraesCS6B03G0915700,TraesCS6D03G0651800)/TraesCS1D03G0676100/(TraesCS1B03G0813800LC,TraesCS1D03G0676200)/TraesCS5A03G0464100/TraesCS2D03G0684600/TraesCS3D03G0328700/TraesCS4A03G0567000/TraesCS5D03G0399000/TraesCS1B03G0702400/(TraesCS2A03G1318800LC,TraesCS2B03G0222500LC,TraesCS2B03G1391200LC,TraesCS5B03G1210000LC,TraesCS7B03G0284600LC,TraesCS7B03G0332700LC)/TraesCS7B03G07340…
taes00650	Butanoate metabolism	4|513	82|17649	0.21559	0.61522	(TraesCS1A03G0917600LC,TraesCS7A03G0084300LC)/TraesCS3D03G1158300/(TraesCS4B03G0632100,TraesCS5D03G1103300LC)/TraesCS4D03G0561600
taes00908	Zeatin biosynthesis	5|513	115|17649	0.242994	0.656284	TraesCS2B03G1006200/TraesCS1A03G0609600/TraesCS5A03G0528800/TraesCS5D03G0497500/TraesCS5D03G1039200
taes00710	Carbon fixation in photosynthetic organisms	9|513	234|17649	0.24213	0.656284	(TraesCS3A03G0892000,TraesCS3D03G0819500,TraesCS3D03G0819700LC)/TraesCS5B03G0310900/TraesCS7A03G1157800/TraesCS7A03G1148400/(TraesCS7B03G1009400,TraesCS7D03G1093300)/(TraesCS1D03G0824900,TraesCS7B03G0403300LC)/(TraesCS3D03G0689700LC,TraesCS6A03G0040500)/TraesCS3B03G0304400/(TraesCS2B03G0659400LC,TraesCS2D03G0965300LC,TraesCS6D03G0475400LC,TraesCS7D03G0983300LC)
taes00640	Propanoate metabolism	4|513	87|17649	0.246808	0.656284	(TraesCS1A03G0163300,TraesCS1B03G0216400)/TraesCS4B03G0158500/TraesCS5B03G0332700/TraesCS6B03G0115800
taes03440	Homologous recombination	9|513	237|17649	0.253406	0.658857	TraesCS2D03G0311700LC/(TraesCS4A03G0647100LC,TraesCS5A03G0594100LC,TraesCS4A03G0647200LC)/(TraesCS4B03G0225000LC,TraesCS7D03G0916300LC)/TraesCS6A03G1031700/TraesCS2B03G0837200/(TraesCS2B03G1401800,TraesCS2D03G1185400)/(TraesCS1A03G0757200,TraesCS1B03G0865300,TraesCS1D03G0726500)/(TraesCS4B03G0467900LC,TraesCS7B03G1253300LC)/TraesCS1A03G0142100
taes04626	Plant-pathogen interaction	24|513	750|17649	0.342812	0.829889	(TraesCS2B03G0414100LC,TraesCS6B03G0076600,TraesCSU03G0197800)/TraesCS5D03G0980700/TraesCS7A03G0469500/TraesCS7D03G0450000/TraesCS3A03G0705100/TraesCS7D03G0450100/TraesCS3A03G0782100/TraesCS3B03G0899600/TraesCS3B03G1196300/TraesCS3D03G0688400/(TraesCS4A03G0480900,TraesCS4B03G0332300LC,TraesCS4D03G0270400)/(TraesCS5A03G0382400LC,TraesCS5B03G0370400)/(TraesCS2D03G0664400LC,TraesCS3D03G0093300LC,Tra…
taes00950	Isoquinoline alkaloid biosynthesis	4|513	101|17649	0.338084	0.829889	TraesCS6A03G0872300/TraesCS6D03G0743300/(TraesCS3D03G0689700LC,TraesCS6A03G0040500)/(TraesCS1D03G0172500LC,TraesCS2B03G0809000LC,TraesCS7D03G0471900LC)
taes04712	Circadian rhythm - plant	6|513	163|17649	0.337223	0.829889	TraesCS2B03G1536600/TraesCS2B03G0222600/(TraesCS2B03G0222700,TraesCS2B03G0222800)/TraesCS2D03G0156800/(TraesCS3B03G0387400,TraesCS3D03G0308000)/(TraesCS6A03G0588800,TraesCS6D03G0489200)
taes00071	Fatty acid degradation	6|513	165|17649	0.34756	0.829889	TraesCS4A03G0540300/TraesCS4A03G0540500/TraesCS4B03G0241400/(TraesCS4D03G0716100,TraesCS7B03G0390900LC)/(TraesCS6A03G0768200LC,TraesCS6B03G0915700,TraesCS6D03G0651800)/(TraesCS2A03G0340700,TraesCS2B03G0457300,TraesCS2D03G0357100)
taes00966	Glucosinolate biosynthesis	2|513	43|17649	0.356724	0.834735	TraesCS4A03G0118900/TraesCS4D03G0572200
taes00130	Ubiquinone and other terpenoid-quinone biosynthesis	6|513	171|17649	0.378708	0.8688	TraesCS2D03G0610400/TraesCS2D03G0693600/(TraesCS3A03G0777900,TraesCS3B03G0896700)/TraesCS6A03G0872300/TraesCS6D03G0743300/(TraesCS1B03G1126500LC,TraesCS7A03G1239900,TraesCS7B03G1136500)
taes00600	Sphingolipid metabolism	2|513	125|17649	0.882132	0.999775	TraesCS5A03G0464100/(TraesCS5A03G0718500LC,TraesCS7A03G0791200,TraesCS7D03G0755600)
taes00051	Fructose and mannose metabolism	5|513	193|17649	0.664268	0.999775	TraesCS1A03G0304000/(TraesCS3A03G0697500,TraesCS3B03G0795900LC,TraesCS7A03G1161000)/(TraesCS3A03G0892000,TraesCS3D03G0819500,TraesCS3D03G0819700LC)/TraesCS5B03G0310900/TraesCS6D03G0755500
taes03018	RNA degradation	4|513	372|17649	0.995136	0.999775	TraesCS2B03G1510100/TraesCS6A03G0064300/TraesCS6B03G0092300/TraesCS6D03G0063400
taes03015	mRNA surveillance pathway	4|513	388|17649	0.996623	0.999775	TraesCS4A03G0786200/TraesCS5B03G1367500/TraesCS5D03G1199300/TraesCS1B03G0703000
taes03013	Nucleocytoplasmic transport	5|513	362|17649	0.981382	0.999775	TraesCS2B03G1302900/(TraesCS2B03G1542700LC,TraesCS2B03G1558800,TraesCS4B03G0802100,TraesCS7D03G0453500LC)/TraesCS1B03G0213200/TraesCS1A03G0161400/TraesCS2A03G1357600
taes03010	Ribosome	14|513	1039|17649	0.999775	0.999775	(TraesCS1B03G1093200,TraesCS1D03G0163400LC,TraesCS1D03G0312700LC,TraesCS1D03G0460700,TraesCS2A03G0241400LC,TraesCS2A03G0563400LC,TraesCS2B03G0616600,TraesCS2B03G0687700LC,TraesCS2B03G0863400LC,TraesCS2D03G0391200LC,TraesCS2D03G0770100LC,TraesCS3A03G0729200LC,TraesCS3D03G0108700LC,TraesCS3D03G0190400LC,TraesCS3D03G0894000LC,TraesCS3D03G0911900LC,TraesCS3D03G1101900LC,TraesCS3D03G1139600LC,TraesCS4…
taes01250	Biosynthesis of nucleotide sugars	5|513	259|17649	0.875557	0.999775	TraesCS1A03G0304000/(TraesCS3A03G0697500,TraesCS3B03G0795900LC,TraesCS7A03G1161000)/TraesCS6D03G0755500/TraesCS7B03G0737900/(TraesCS7D03G0860400,TraesCS7D03G0860500LC)
taes03022	Basal transcription factors	1|513	189|17649	0.996322	0.999775	TraesCS5B03G0225700LC
taes01240	Biosynthesis of cofactors	20|513	837|17649	0.846267	0.999775	(TraesCS1A03G0163300,TraesCS1B03G0216400)/(TraesCS6A03G0768200LC,TraesCS6B03G0915700,TraesCS6D03G0651800)/TraesCS1D03G0676100/(TraesCS1B03G0813800LC,TraesCS1D03G0676200)/TraesCS4B03G0933400/TraesCS4B03G0933600/(TraesCS1A03G0845700,TraesCS1D03G0813800)/TraesCS2D03G0610400/(TraesCS3A03G0777900,TraesCS3B03G0896700)/(TraesCS1B03G1126500LC,TraesCS7A03G1239900,TraesCS7B03G1136500)/TraesCS4A03G0118900/T…
taes01232	Nucleotide metabolism	3|513	247|17649	0.976278	0.999775	TraesCS2B03G0051900/(TraesCS1D03G0555200LC,TraesCS5D03G0602900LC)/(TraesCS1A03G0594400LC,TraesCS2A03G0809400LC,TraesCS2A03G1032800LC,TraesCS3B03G0537200LC,TraesCS4A03G0560200LC,TraesCS5A03G0433300LC,TraesCS5A03G0747500LC,TraesCS5A03G0872700LC,TraesCS5A03G1204100LC,TraesCS5B03G1042400LC,TraesCS7A03G0625600LC,TraesCS7A03G1121800LC,TraesCS7B03G0370500LC)
taes00053	Ascorbate and aldarate metabolism	7|513	239|17649	0.545411	0.999775	(TraesCS6A03G0768200LC,TraesCS6B03G0915700,TraesCS6D03G0651800)/TraesCS1D03G0676100/(TraesCS1B03G0813800LC,TraesCS1D03G0676200)/TraesCS4B03G0933400/TraesCS4B03G0933600/TraesCS7B03G0737900/(TraesCS7D03G0860400,TraesCS7D03G0860500LC)
taes01212	Fatty acid metabolism	4|513	277|17649	0.962164	0.999775	TraesCS2D03G0145400/TraesCS5A03G0345800/(TraesCS1A03G0845700,TraesCS1D03G0813800)/TraesCS2A03G0146700
taes00052	Galactose metabolism	4|513	193|17649	0.816109	0.999775	TraesCS1A03G0304000/(TraesCS2B03G0888100,TraesCS2B03G0888200)/(TraesCS3A03G0697500,TraesCS3B03G0795900LC,TraesCS7A03G1161000)/TraesCS5A03G0464100
taes01210	2-Oxocarboxylic acid metabolism	4|513	185|17649	0.789687	0.999775	(TraesCS3D03G0689700LC,TraesCS6A03G0040500)/TraesCS4A03G0118900/TraesCS4D03G0572200/TraesCS2A03G1324400
taes03030	DNA replication	4|513	203|17649	0.845244	0.999775	TraesCS2D03G0311700LC/(TraesCS4A03G0647100LC,TraesCS5A03G0594100LC,TraesCS4A03G0647200LC)/(TraesCS4B03G0225000LC,TraesCS7D03G0916300LC)/TraesCS6A03G1031700
taes03050	Proteasome	3|513	214|17649	0.950486	0.999775	(TraesCS4D03G0227200LC,TraesCS6A03G0348000,TraesCS6B03G0443900)/(TraesCS1B03G0729100LC,TraesCS5D03G0883500LC,TraesCS6A03G0394700,TraesCS6D03G0333100,TraesCS7B03G1213000LC)/(TraesCS7A03G0782400,TraesCS7B03G0813700LC,TraesCS7B03G0814900LC)
taes04145	Phagosome	1|513	268|17649	0.999653	0.999775	TraesCS7A03G0989900
taes04144	Endocytosis	6|513	468|17649	0.993879	0.999775	TraesCS4A03G0326900/TraesCS7B03G1341500/TraesCS4B03G0967400/TraesCS4A03G0203800/TraesCS3D03G0559700/(TraesCS6A03G0717100,TraesCS6B03G0850800)
taes04141	Protein processing in endoplasmic reticulum	15|513	824|17649	0.983088	0.999775	TraesCS2B03G1302900/TraesCS4A03G0203800/TraesCS4D03G0786100/(TraesCS6B03G1286600LC,TraesCS6B03G1286700LC,TraesCS6B03G1304100)/TraesCS3A03G0071900/TraesCS3B03G0312200/TraesCS4A03G0189400/(TraesCS4B03G0584100,TraesCS4B03G0585000)/TraesCS4B03G0583900/(TraesCS6A03G0880900LC,TraesCS6A03G0881000LC,TraesCS6B03G1056800LC)/TraesCS6A03G0200500/TraesCS6B03G0268600/(TraesCS7A03G0415200,TraesCS7A03G0415600)/T…
taes04122	Sulfur relay system	1|513	41|17649	0.70204	0.999775	(TraesCS2B03G0933900LC,TraesCS2D03G0787800)
taes04120	Ubiquitin mediated proteolysis	17|513	735|17649	0.864227	0.999775	TraesCS2D03G1310800/TraesCS4D03G0530900/TraesCS5B03G0497900/TraesCS5D03G0461500/TraesCS1A03G0257200/TraesCS3A03G0055100/(TraesCS3A03G0064900,TraesCS3D03G0051500LC)/TraesCS3A03G0720500/(TraesCS3A03G1185300,TraesCS3A03G1185400,TraesCS3A03G1185500,TraesCS3A03G1185600,TraesCS3D03G1126400)/(TraesCS1A03G0902000,TraesCS3B03G0743800LC,TraesCS7B03G0855800LC)/TraesCS3B03G0826100/TraesCS3D03G0663700/TraesCS…
taes00020	Citrate cycle (TCA cycle)	3|513	163|17649	0.85664	0.999775	(TraesCS1A03G0163300,TraesCS1B03G0216400)/TraesCS7A03G0464700/(TraesCS1D03G0824900,TraesCS7B03G0403300LC)
taes03040	Spliceosome	12|513	598|17649	0.9342	0.999775	(TraesCS2B03G0403700LC,TraesCS3A03G0763100,TraesCS3B03G1017600,TraesCS5A03G0879600,TraesCS7B03G0185800LC)/(TraesCS2A03G1149600,TraesCS2B03G1305800,TraesCS2D03G1098300,TraesCS7A03G0924300,TraesCS7B03G0771200,TraesCS7D03G0887800)/(TraesCS1A03G0501200,TraesCS3B03G0942700LC)/(TraesCS1A03G0679600,TraesCS3B03G0261400LC,TraesCS6B03G0156100LC,TraesCS7B03G0710900LC,TraesCSU03G0459600LC)/(TraesCS1A03G02693…
taes04070	Phosphatidylinositol signaling system	4|513	203|17649	0.845244	0.999775	TraesCS1B03G0702400/TraesCS4A03G0326900/TraesCS7B03G1341500/(TraesCS2A03G1161400,TraesCS2D03G1110400LC,TraesCS7B03G0487500LC)
taes03450	Non-homologous end-joining	1|513	32|17649	0.611229	0.999775	(TraesCS2B03G1401800,TraesCS2D03G1185400)
taes00040	Pentose and glucuronate interconversions	7|513	233|17649	0.518401	0.999775	TraesCS1D03G0676100/(TraesCS1B03G0813800LC,TraesCS1D03G0676200)/(TraesCS1B03G0214200LC,TraesCS2D03G0151000LC)/TraesCS1A03G0601600/(TraesCS3B03G0899400,TraesCS3D03G0721500)/(TraesCS1B03G0390400,TraesCS1D03G0309200)/TraesCS5B03G1147400
taes03430	Mismatch repair	4|513	163|17649	0.701461	0.999775	TraesCS2D03G0311700LC/(TraesCS4A03G0647100LC,TraesCS5A03G0594100LC,TraesCS4A03G0647200LC)/(TraesCS4B03G0225000LC,TraesCS7D03G0916300LC)/TraesCS6A03G1031700
taes03420	Nucleotide excision repair	4|513	223|17649	0.891949	0.999775	TraesCS2D03G0311700LC/(TraesCS4A03G0647100LC,TraesCS5A03G0594100LC,TraesCS4A03G0647200LC)/(TraesCS4B03G0225000LC,TraesCS7D03G0916300LC)/TraesCS6A03G1031700
taes03410	Base excision repair	4|513	132|17649	0.537151	0.999775	(TraesCS4B03G0225000LC,TraesCS7D03G0916300LC)/TraesCS3A03G0839800/TraesCS3B03G0964100/TraesCS3D03G0770700
taes03060	Protein export	3|513	228|17649	0.963621	0.999775	TraesCS1A03G0509400/TraesCS4D03G0786100/TraesCS1A03G0185100
taes00030	Pentose phosphate pathway	4|513	158|17649	0.678083	0.999775	(TraesCS3A03G0892000,TraesCS3D03G0819500,TraesCS3D03G0819700LC)/TraesCS5B03G0310900/TraesCS6B03G0269500/TraesCS2A03G1142300LC
taes01200	Carbon metabolism	22|513	798|17649	0.632477	0.999775	TraesCS1A03G0304000/(TraesCS3A03G0697500,TraesCS3B03G0795900LC,TraesCS7A03G1161000)/(TraesCS3A03G0892000,TraesCS3D03G0819500,TraesCS3D03G0819700LC)/(TraesCS4D03G0716100,TraesCS7B03G0390900LC)/(TraesCS1A03G0163300,TraesCS1B03G0216400)/TraesCS5B03G0310900/TraesCS7A03G1157800/TraesCS7A03G0464700/TraesCS7A03G1148400/(TraesCS7B03G1009400,TraesCS7D03G1093300)/(TraesCS2A03G0340700,TraesCS2B03G0457300,Tr…
taes00062	Fatty acid elongation	1|513	216|17649	0.998357	0.999775	(TraesCS2B03G0414100LC,TraesCS6B03G0076600,TraesCSU03G0197800)
taes00590	Arachidonic acid metabolism	1|513	44|17649	0.727333	0.999775	(TraesCS6B03G0805800,TraesCS6D03G0559900)
taes00603	Glycosphingolipid biosynthesis - globo and isoglobo series	1|513	34|17649	0.633542	0.999775	TraesCS5A03G0464100
taes00565	Ether lipid metabolism	1|513	86|17649	0.921371	0.999775	TraesCS4B03G0967400
taes00564	Glycerophospholipid metabolism	7|513	339|17649	0.866597	0.999775	TraesCS3D03G0328700/TraesCS1B03G0702400/TraesCS3A03G0628600/TraesCS3B03G0465000/TraesCS3B03G0713900/TraesCS3D03G0581200/TraesCS4B03G0967400
taes00563	Glycosylphosphatidylinositol (GPI)-anchor biosynthesis	2|513	89|17649	0.735402	0.999775	(TraesCS6B03G0095000,TraesCS6B03G0095300)/TraesCS6B03G0573500
taes00562	Inositol phosphate metabolism	5|513	190|17649	0.650757	0.999775	TraesCS7B03G0737900/(TraesCS7D03G0860400,TraesCS7D03G0860500LC)/TraesCS4A03G0326900/TraesCS7B03G1341500/(TraesCS2A03G1161400,TraesCS2D03G1110400LC,TraesCS7B03G0487500LC)
taes00660	C5-Branched dibasic acid metabolism	1|513	23|17649	0.492813	0.999775	TraesCS2A03G1324400
taes00670	One carbon pool by folate	1|513	47|17649	0.750482	0.999775	TraesCS2D03G1044700
taes00514	Other types of O-glycan biosynthesis	1|513	27|17649	0.549335	0.999775	TraesCS3B03G0524400
taes00730	Thiamine metabolism	1|513	68|17649	0.865973	0.999775	TraesCS3B03G1271000
taes00511	Other glycan degradation	1|513	60|17649	0.830154	0.999775	(TraesCS5A03G0718500LC,TraesCS7A03G0791200,TraesCS7D03G0755600)
taes00450	Selenocompound metabolism	2|513	71|17649	0.615637	0.999775	TraesCS1B03G0584600/(TraesCS1D03G0024600,TraesCS3B03G1296900LC)
taes00770	Pantothenate and CoA biosynthesis	3|513	114|17649	0.648014	0.999775	(TraesCS6A03G0768200LC,TraesCS6B03G0915700,TraesCS6D03G0651800)/TraesCS4A03G0118900/TraesCS4D03G0572200
taes00780	Biotin metabolism	1|513	67|17649	0.861945	0.999775	(TraesCS1A03G0845700,TraesCS1D03G0813800)
taes00402	Benzoxazinoid biosynthesis	1|513	42|17649	0.710721	0.999775	TraesCS4B03G0575100
taes00061	Fatty acid biosynthesis	4|513	149|17649	0.632882	0.999775	TraesCS2D03G0145400/TraesCS5A03G0345800/(TraesCS1A03G0845700,TraesCS1D03G0813800)/TraesCS2A03G0146700
taes00900	Terpenoid backbone biosynthesis	3|513	188|17649	0.913752	0.999775	TraesCS3B03G0851700/TraesCS3D03G0550100/(TraesCS6A03G0388000LC,TraesCS6B03G0493700,TraesCS6D03G0340000LC)
taes00903	Limonene and pinene degradation	1|513	24|17649	0.507574	0.999775	(TraesCS6A03G0768200LC,TraesCS6B03G0915700,TraesCS6D03G0651800)
taes00380	Tryptophan metabolism	8|513	284|17649	0.585888	0.999775	(TraesCS1A03G0163300,TraesCS1B03G0216400)/(TraesCS6A03G0768200LC,TraesCS6B03G0915700,TraesCS6D03G0651800)/TraesCS2B03G1558600/TraesCS2D03G0052100/(TraesCSU03G0404900,TraesCSU03G0495100LC,TraesCSU03G0504100LC,TraesCSU03G0528100LC,TraesCSU03G0552900LC,TraesCSU03G0557700LC)/TraesCS2A03G1357400/(TraesCS4A03G0051300,TraesCS4B03G0738000,TraesCS4D03G0656000)/TraesCS1D03G0958400
taes00340	Histidine metabolism	1|513	54|17649	0.797153	0.999775	(TraesCS6A03G0768200LC,TraesCS6B03G0915700,TraesCS6D03G0651800)
taes00310	Lysine degradation	4|513	126|17649	0.500513	0.999775	(TraesCS1A03G0163300,TraesCS1B03G0216400)/(TraesCS6A03G0768200LC,TraesCS6B03G0915700,TraesCS6D03G0651800)/TraesCS3A03G1063200/(TraesCS3A03G1026200,TraesCS3B03G1174400,TraesCS6D03G0431000LC)
taes00260	Glycine, serine and threonine metabolism	6|513	216|17649	0.602018	0.999775	(TraesCS1A03G0163300,TraesCS1B03G0216400)/TraesCS2B03G1018400/TraesCS2B03G1244100/TraesCS2D03G0866000/TraesCS2D03G1044700/TraesCS2A03G0926300
taes00240	Pyrimidine metabolism	3|513	200|17649	0.933038	0.999775	TraesCS2B03G0051900/(TraesCS1D03G0555200LC,TraesCS5D03G0602900LC)/(TraesCS1A03G0594400LC,TraesCS2A03G0809400LC,TraesCS2A03G1032800LC,TraesCS3B03G0537200LC,TraesCS4A03G0560200LC,TraesCS5A03G0433300LC,TraesCS5A03G0747500LC,TraesCS5A03G0872700LC,TraesCS5A03G1204100LC,TraesCS5B03G1042400LC,TraesCS7A03G0625600LC,TraesCS7A03G1121800LC,TraesCS7B03G0370500LC)
taes00920	Sulfur metabolism	1|513	117|17649	0.968658	0.999775	(TraesCS2B03G0933900LC,TraesCS2D03G0787800)
taes00230	Purine metabolism	4|513	264|17649	0.950835	0.999775	TraesCS6B03G0269500/TraesCS2A03G1142300LC/TraesCS2B03G0051900/TraesCS1A03G1028100
taes00195	Photosynthesis	1|513	234|17649	0.999041	0.999775	(TraesCS1A03G0152500LC,TraesCS1A03G0239400LC,TraesCS1B03G1090100,TraesCS1B03G1246000LC,TraesCS1D03G0341600LC,TraesCS2A03G0998600LC,TraesCS2B03G0136300LC,TraesCS2B03G0686600LC,TraesCS3A03G0451100LC,TraesCS3A03G0650300LC,TraesCS3A03G1061700LC,TraesCS3B03G0025100LC,TraesCS3B03G0025200LC,TraesCS3B03G0025300LC,TraesCS3B03G0283500LC,TraesCS4A03G0140100LC,TraesCS4A03G0890200LC,TraesCS4A03G0890400LC,Trae…
taes00190	Oxidative phosphorylation	9|513	514|17649	0.965339	0.999775	(TraesCS1A03G0375100,TraesCS1B03G1228300,TraesCS3A03G0412500,TraesCS3B03G0775900,TraesCS3B03G0921100,TraesCS5A03G0048800,TraesCS6B03G0182400LC,TraesCS6B03G0279400LC,TraesCS6B03G0675200,TraesCS6B03G0959500,TraesCS7A03G0235500,TraesCS7B03G1233900,TraesCSU03G0138000)/(TraesCS1A03G0423900LC,TraesCS1A03G0510900LC,TraesCS1A03G0819700LC,TraesCS1A03G1046000LC,TraesCS1B03G0635700LC,TraesCS1B03G0642500LC,T…
taes00100	Steroid biosynthesis	5|513	157|17649	0.481924	0.999775	(TraesCS3D03G0156100,TraesCS4A03G0911800LC,TraesCS7D03G0155200)/(TraesCS5A03G0009300,TraesCS5D03G0011600,TraesCS5D03G0011700)/TraesCS5A03G0009700/TraesCS5A03G0009500/(TraesCS5B03G1030100LC,TraesCS5D03G0931800)
taes00073	Cutin, suberine and wax biosynthesis	3|513	144|17649	0.793316	0.999775	TraesCS3D03G0648000/TraesCS3A03G0706000/(TraesCS2A03G0932400,TraesCS2D03G0870700)
taes00970	Aminoacyl-tRNA biosynthesis	6|513	226|17649	0.645677	0.999775	TraesCS3D03G1009100/(TraesCS3B03G0727600,TraesCS4A03G0717700)/TraesCS4B03G0075400/(TraesCS3B03G0867700LC,TraesCS5A03G1102300,TraesCS5B03G1171100LC,TraesCS7D03G0826400LC)/TraesCS5B03G0112300/TraesCS6B03G0479400LC
taes01040	Biosynthesis of unsaturated fatty acids	3|513	129|17649	0.728184	0.999775	TraesCS2D03G0145400/TraesCS5A03G0345800/TraesCS2A03G0146700
taes00902	Monoterpenoid biosynthesis	1|513	55|17649	0.803067	0.999775	TraesCS2A03G0903800
taes00740	Riboflavin metabolism	1|513	61|17649	0.835108	0.999775	TraesCS3B03G1271000

## Sheet: TableS8
ID	Description	GeneRatio	BgRatio	pvalue	p.adjust	geneID
taes04075	Plant hormone signal transduction	39|326	931|17649	1.54189e-06	0.000168066	TraesCS2D03G1101100/TraesCS5B03G0483900/(TraesCS4B03G0581000,TraesCS4D03G0498700LC)/(TraesCS5B03G1088800,TraesCS5B03G1088900)/TraesCS5D03G0448400LC/TraesCS5D03G0980700/(TraesCS5B03G1088200,TraesCS5D03G0981300LC,TraesCSU03G0309900,TraesCSU03G0326900LC,TraesCSU03G0368400LC,TraesCSU03G0404500)/TraesCS2A03G1348400/TraesCS2A03G1152100/TraesCS5A03G0484700/TraesCS7D03G0450100/(TraesCS1A03G0301300,TraesC…
taes00360	Phenylalanine metabolism	11|326	176|17649	0.000441435	0.0240582	TraesCS6A03G0872300/TraesCS6D03G0743300/TraesCS7B03G0681600/(TraesCS3D03G0689700LC,TraesCS6A03G0040500)/(TraesCS2B03G0073700,TraesCS2B03G0076800)/TraesCS2B03G1558600/TraesCS2D03G0052100/TraesCS2A03G1357400/(TraesCS3A03G0958800,TraesCS3B03G1087900,TraesCS5B03G0361500,TraesCS3D03G0896100LC)/TraesCS7D03G0120600/TraesCS2D03G0862700LC
taes01110	Biosynthesis of secondary metabolites	121|326	5209|17649	0.00174004	0.0632214	TraesCS1A03G0304000/(TraesCS2B03G0888100,TraesCS2B03G0888200)/(TraesCS3A03G0224300,TraesCS3B03G0276200,TraesCS3B03G0276300LC,TraesCS3B03G0276400LC,TraesCS3D03G0214800)/TraesCS4D03G0433500/(TraesCS4D03G0716100,TraesCS7B03G0390900LC)/TraesCS7A03G1157800/TraesCS1D03G0676100/(TraesCS1B03G0813800LC,TraesCS1D03G0676200)/(TraesCS7A03G0511300,TraesCS7B03G0333100LC,TraesCS7D03G0497600,TraesCS7D03G0497700L…
taes00630	Glyoxylate and dicarboxylate metabolism	11|326	240|17649	0.00517775	0.141094	(TraesCS7A03G0511300,TraesCS7B03G0333100LC,TraesCS7D03G0497600,TraesCS7D03G0497700LC)/TraesCS4B03G0101500/TraesCS2B03G0935100/TraesCS2D03G0788500/TraesCS2A03G0847000/TraesCS2A03G0468000/TraesCS2B03G0179200/TraesCS2B03G0590100/TraesCS2D03G0474500/(TraesCS1D03G0337500LC,TraesCS1D03G0467400LC,TraesCS1D03G0857600LC,TraesCS1D03G1007600LC,TraesCS2A03G0332300LC,TraesCS2A03G0734400LC,TraesCS2B03G0858900L…
taes00940	Phenylpropanoid biosynthesis	27|326	898|17649	0.00897224	0.17397	TraesCS5A03G1246600/TraesCS6A03G0713400/TraesCS2D03G0862700LC/(TraesCS2A03G0303900,TraesCS2B03G0423400)/TraesCS2B03G1196400/TraesCS1A03G0480800/TraesCS2D03G1011700/TraesCS3A03G0755300/TraesCS3B03G1442700/TraesCS4D03G0424600/TraesCS5B03G0169900/TraesCS6B03G0147800/TraesCS6B03G0167500/TraesCS6B03G1147100/(TraesCS2A03G1050400LC,TraesCS6A03G0865900,TraesCS6B03G1037800LC)/(TraesCS6A03G0829300,TraesCS6…
taes00250	Alanine, aspartate and glutamate metabolism	8|326	174|17649	0.0157319	0.17397	TraesCS4B03G0101500/(TraesCS3D03G0689700LC,TraesCS6A03G0040500)/(TraesCS1A03G0917600LC,TraesCS7A03G0084300LC)/TraesCS4B03G0544200/TraesCS4D03G0252500/TraesCS4D03G0481800/TraesCS4D03G0422800/TraesCS1A03G0745100
taes04626	Plant-pathogen interaction	23|326	750|17649	0.0123535	0.17397	TraesCS4A03G0059100/(TraesCS2B03G0414100LC,TraesCS6B03G0076600,TraesCSU03G0197800)/TraesCS5B03G0483900/(TraesCS5B03G1088800,TraesCS5B03G1088900)/TraesCS5D03G0448400LC/TraesCS5D03G0980700/(TraesCS5B03G1088200,TraesCS5D03G0981300LC,TraesCSU03G0309900,TraesCSU03G0326900LC,TraesCSU03G0368400LC,TraesCSU03G0404500)/TraesCS5A03G0484700/TraesCS7D03G0450100/(TraesCS2D03G0061400,TraesCS4B03G0980200LC,Traes…
taes00480	Glutathione metabolism	16|326	476|17649	0.0159605	0.17397	TraesCS2B03G1160400/TraesCS6A03G1030700/(TraesCS5B03G1352900,TraesCS6A03G0946800,TraesCS7B03G0656300LC)/TraesCS3A03G1144400/TraesCS3B03G0850300/TraesCS4A03G1138500/TraesCS5B03G0395900/TraesCS5B03G0049000/TraesCS1A03G0501700/TraesCS1A03G0503000/TraesCS6D03G0036100/TraesCS7A03G0072700/TraesCS7A03G1278400/TraesCS7D03G0069800/TraesCS7D03G0100700/TraesCS2A03G1323100
taes00950	Isoquinoline alkaloid biosynthesis	6|326	101|17649	0.0110998	0.17397	TraesCS6A03G0872300/TraesCS6D03G0743300/TraesCS7B03G0681600/(TraesCS3D03G0689700LC,TraesCS6A03G0040500)/(TraesCS3A03G0958800,TraesCS3B03G1087900,TraesCS5B03G0361500,TraesCS3D03G0896100LC)/TraesCS7D03G0120600
taes00945	Stilbenoid, diarylheptanoid and gingerol biosynthesis	7|326	136|17649	0.0132561	0.17397	TraesCS5A03G1246600/(TraesCS2A03G1050400LC,TraesCS6A03G0865900,TraesCS6B03G1037800LC)/TraesCS6A03G0783400/TraesCS6A03G0034000/TraesCS7A03G0222500/TraesCS7D03G0105600/TraesCS7D03G0105900
taes00960	Tropane, piperidine and pyridine alkaloid biosynthesis	6|326	127|17649	0.0305831	0.277796	TraesCS6A03G0872300/TraesCS6D03G0743300/TraesCS7B03G0681600/(TraesCS3D03G0689700LC,TraesCS6A03G0040500)/(TraesCS2B03G1400600,TraesCS2D03G0053500)/(TraesCS3B03G1073600,TraesCS3B03G1073800LC)
taes00710	Carbon fixation in photosynthetic organisms	9|326	234|17649	0.0302627	0.277796	TraesCS7A03G1157800/(TraesCS3D03G0689700LC,TraesCS6A03G0040500)/TraesCS3B03G0304400/(TraesCS3A03G0696300,TraesCS3D03G0637400)/TraesCS2B03G0179200/(TraesCS1D03G0337500LC,TraesCS1D03G0467400LC,TraesCS1D03G0857600LC,TraesCS1D03G1007600LC,TraesCS2A03G0332300LC,TraesCS2A03G0734400LC,TraesCS2B03G0858900LC,TraesCS2D03G0716500LC,TraesCS2D03G1302700LC,TraesCS3B03G1072700LC,TraesCS3D03G0108200LC,TraesCS3D0…
taes00130	Ubiquinone and other terpenoid-quinone biosynthesis	7|326	171|17649	0.0398063	0.326604	TraesCS2D03G0610400/TraesCS5A03G1246600/TraesCS5B03G0501600/TraesCS6A03G0713400/TraesCS6A03G0872300/TraesCS6D03G0743300/TraesCS7B03G0681600
taes00350	Tyrosine metabolism	7|326	173|17649	0.0419491	0.326604	(TraesCS4D03G0716100,TraesCS7B03G0390900LC)/TraesCS6A03G0872300/TraesCS6D03G0743300/TraesCS7B03G0681600/(TraesCS3D03G0689700LC,TraesCS6A03G0040500)/(TraesCS3A03G0958800,TraesCS3B03G1087900,TraesCS5B03G0361500,TraesCS3D03G0896100LC)/TraesCS7D03G0120600
taes00330	Arginine and proline metabolism	7|326	179|17649	0.0488212	0.354767	(TraesCS3D03G0689700LC,TraesCS6A03G0040500)/(TraesCS2B03G0073700,TraesCS2B03G0076800)/TraesCS2B03G1558600/TraesCS2D03G0052100/(TraesCS3B03G1421500LC,TraesCS4B03G0984300,TraesCS4D03G0844600LC,TraesCS5A03G1284000)/TraesCSU03G0041500/TraesCS2A03G1357400
taes04016	MAPK signaling pathway - plant	15|326	511|17649	0.0530717	0.361551	TraesCS2D03G1101100/TraesCS5B03G0483900/TraesCS4A03G0124400/(TraesCS4B03G0581000,TraesCS4D03G0498700LC)/TraesCS4B03G0652800/TraesCS4D03G0577300/(TraesCS5B03G1088800,TraesCS5B03G1088900)/TraesCS5D03G0448400LC/TraesCS5D03G0980700/(TraesCS5B03G1088200,TraesCS5D03G0981300LC,TraesCSU03G0309900,TraesCSU03G0326900LC,TraesCSU03G0368400LC,TraesCSU03G0404500)/TraesCS1D03G0867000LC/TraesCS2A03G1348400/Traes…
taes01100	Metabolic pathways	174|326	8750|17649	0.0920866	0.557635	TraesCS1A03G0304000/(TraesCS2B03G0888100,TraesCS2B03G0888200)/(TraesCS3A03G0224300,TraesCS3B03G0276200,TraesCS3B03G0276300LC,TraesCS3B03G0276400LC,TraesCS3D03G0214800)/TraesCS4D03G0433500/(TraesCS4D03G0716100,TraesCS7B03G0390900LC)/TraesCS7A03G1157800/TraesCS1D03G0676100/(TraesCS1B03G0813800LC,TraesCS1D03G0676200)/(TraesCS7A03G0511300,TraesCS7B03G0333100LC,TraesCS7D03G0497600,TraesCS7D03G0497700L…
taes00965	Betalain biosynthesis	3|326	58|17649	0.0918584	0.557635	(TraesCS3A03G0958800,TraesCS3B03G1087900,TraesCS5B03G0361500,TraesCS3D03G0896100LC)/TraesCS7D03G0120600/(TraesCS6A03G0025900LC,TraesCS6A03G0027100,TraesCS6D03G0032600)
taes00904	Diterpenoid biosynthesis	5|326	136|17649	0.107787	0.572426	TraesCS3D03G0675100/TraesCS3A03G0732000/TraesCS3B03G0838600/TraesCS1B03G1134700/TraesCS4A03G0796400
taes01200	Carbon metabolism	20|326	798|17649	0.103629	0.572426	TraesCS1A03G0304000/TraesCS4D03G0433500/(TraesCS4D03G0716100,TraesCS7B03G0390900LC)/TraesCS7A03G1157800/(TraesCS7A03G0511300,TraesCS7B03G0333100LC,TraesCS7D03G0497600,TraesCS7D03G0497700LC)/TraesCS6B03G0269500/(TraesCS3D03G0689700LC,TraesCS6A03G0040500)/TraesCS3B03G0304400/TraesCS2B03G0935100/TraesCS2D03G0788500/(TraesCS3A03G0696300,TraesCS3D03G0637400)/TraesCS2A03G0847000/TraesCS2A03G0468000/Tra…
taes00280	Valine, leucine and isoleucine degradation	5|326	137|17649	0.110284	0.572426	TraesCS4D03G0422800/TraesCS1A03G0745100/TraesCS4B03G0158500/TraesCS5B03G0332700/TraesCS6B03G0115800
taes00400	Phenylalanine, tyrosine and tryptophan biosynthesis	5|326	143|17649	0.125845	0.623504	TraesCS6A03G0872300/TraesCS6D03G0743300/TraesCS7B03G0681600/(TraesCS3D03G0689700LC,TraesCS6A03G0040500)/TraesCS7B03G0238200
taes00270	Cysteine and methionine metabolism	11|326	406|17649	0.13318	0.631159	TraesCS6A03G0872300/TraesCS6D03G0743300/TraesCS7B03G0681600/(TraesCS3D03G0689700LC,TraesCS6A03G0040500)/TraesCS4D03G0422800/TraesCS1A03G0745100/TraesCS2B03G1299600/(TraesCS3B03G0154700,TraesCS3B03G0154800)/TraesCS4D03G0187400/TraesCS1B03G0584600/TraesCS6A03G0395600
taes03440	Homologous recombination	7|326	237|17649	0.150375	0.682954	TraesCS2D03G0311700LC/(TraesCS4B03G0225000LC,TraesCS7D03G0916300LC)/TraesCS6A03G1031700/TraesCS2B03G0837200/(TraesCS2B03G1401800,TraesCS2D03G1185400)/TraesCS3A03G0574400/TraesCS1A03G0142100
taes00561	Glycerolipid metabolism	8|326	287|17649	0.163171	0.684062	TraesCS1D03G0676100/(TraesCS1B03G0813800LC,TraesCS1D03G0676200)/TraesCS1A03G0703200/TraesCS3D03G0716500/TraesCS4A03G0567000/(TraesCS4B03G0261800,TraesCSU03G0068700LC,TraesCSU03G0268900,TraesCSU03G0269300)/TraesCS5D03G0399000/(TraesCS2A03G1318800LC,TraesCS2B03G0222500LC,TraesCS2B03G1391200LC,TraesCS5B03G1210000LC,TraesCS7B03G0284600LC,TraesCS7B03G0332700LC)
taes00941	Flavonoid biosynthesis	6|326	197|17649	0.158399	0.684062	TraesCS5A03G1246600/(TraesCS2A03G1050400LC,TraesCS6A03G0865900,TraesCS6B03G1037800LC)/(TraesCS2B03G1400600,TraesCS2D03G0053500)/(TraesCS2B03G1278200,TraesCS2D03G1077100,TraesCS2D03G1077200)/(TraesCS4A03G1115400,TraesCS4A03G1115500,TraesCS7A03G0092400LC)/TraesCS7A03G0092900
taes03020	RNA polymerase	5|326	173|17649	0.216519	0.756733	(TraesCS2A03G0356200,TraesCS2B03G0475600)/(TraesCS3A03G0943200,TraesCS3D03G0877000)/(TraesCS1B03G0249300,TraesCS3B03G0779700)/TraesCS4B03G0158700/(TraesCS4B03G0881500,TraesCS4D03G0780000LC,TraesCS5A03G1193100LC,TraesCS5A03G1193200)
taes00944	Flavone and flavonol biosynthesis	2|326	48|17649	0.22216	0.756733	(TraesCS4A03G1115400,TraesCS4A03G1115500,TraesCS7A03G0092400LC)/TraesCS7A03G0092900
taes00640	Propanoate metabolism	3|326	87|17649	0.217225	0.756733	TraesCS4B03G0158500/TraesCS5B03G0332700/TraesCS6B03G0115800
taes00750	Vitamin B6 metabolism	2|326	46|17649	0.208561	0.756733	TraesCS7A03G0296800/TraesCS4A03G0487500
taes00310	Lysine degradation	4|326	126|17649	0.204433	0.756733	(TraesCS2B03G0078400LC,TraesCS3B03G1267600LC,TraesCS6A03G0888100)/TraesCS6B03G1065800/TraesCS6D03G0761100/TraesCS1A03G0102900
taes00260	Glycine, serine and threonine metabolism	6|326	216|17649	0.210802	0.756733	TraesCS4D03G0433500/TraesCS4D03G0422800/TraesCS1A03G0745100/TraesCS2B03G1018400/TraesCS2B03G1244100/TraesCS2A03G0926300
taes00620	Pyruvate metabolism	8|326	337|17649	0.285367	0.868696	(TraesCS4D03G0716100,TraesCS7B03G0390900LC)/TraesCS1D03G0676100/(TraesCS1B03G0813800LC,TraesCS1D03G0676200)/TraesCS3B03G0304400/TraesCS2B03G0935100/TraesCS2D03G0788500/(TraesCS3A03G0696300,TraesCS3D03G0637400)/TraesCS2A03G0847000
taes00380	Tryptophan metabolism	7|326	284|17649	0.272524	0.868696	(TraesCS2B03G0073700,TraesCS2B03G0076800)/TraesCS2B03G1558600/TraesCS2D03G0052100/TraesCS2A03G1357400/(TraesCS3A03G0958800,TraesCS3B03G1087900,TraesCS5B03G0361500,TraesCS3D03G0896100LC)/TraesCS7D03G0120600/TraesCS7A03G0418800
taes00604	Glycosphingolipid biosynthesis - ganglio series	1|326	17|17649	0.271737	0.868696	TraesCS3A03G0941300
taes00460	Cyanoamino acid metabolism	7|326	289|17649	0.286909	0.868696	TraesCS3B03G1492400/TraesCS3B03G1493000/(TraesCS5B03G0758700,TraesCS5D03G0688500)/(TraesCS5A03G0705400,TraesCS5D03G0672500)/TraesCS6A03G0876900/(TraesCS6A03G0232900LC,TraesCS7A03G0881300,TraesCS7B03G0732700)/TraesCS2A03G1355500
taes00511	Other glycan degradation	2|326	60|17649	0.304418	0.8968	TraesCS3A03G0941300/(TraesCS5A03G0718500LC,TraesCS7A03G0791200,TraesCS7D03G0755600)
taes03010	Ribosome	13|326	1039|17649	0.950862	0.999097	TraesCS2D03G1310800/(TraesCS3A03G0715000,TraesCS3B03G0820400,TraesCS3D03G0657900)/TraesCS3B03G0946300/(TraesCS4A03G0851200,TraesCS7D03G0377500LC)/TraesCS4D03G0397700/(TraesCS4D03G0531000,TraesCS6B03G0716800LC,TraesCS7D03G1173700LC)/TraesCS5B03G0497900/(TraesCS5A03G0426900LC,TraesCS5B03G0422100,TraesCS5D03G0394900LC)/TraesCS6A03G1016700/TraesCS1B03G1177500/(TraesCS7A03G1091400,TraesCS7B03G0939600,…
taes04146	Peroxisome	2|326	278|17649	0.965998	0.999097	TraesCS4A03G0841700/TraesCS7D03G0194700
taes04145	Phagosome	1|326	268|17649	0.993495	0.999097	TraesCS2B03G1306900
taes04144	Endocytosis	3|326	468|17649	0.992673	0.999097	TraesCS1A03G0718600/TraesCS1B03G0819300/TraesCS3D03G0559700
taes04141	Protein processing in endoplasmic reticulum	15|326	824|17649	0.560827	0.999097	TraesCS2B03G1302900/TraesCS1A03G0718600/TraesCS1B03G0819300/(TraesCS6B03G1286600LC,TraesCS6B03G1286700LC,TraesCS6B03G1304100)/TraesCS6D03G0932000/TraesCS4A03G0189100/(TraesCS2D03G0061400,TraesCS4B03G0980200LC,TraesCS7D03G0838000LC)/TraesCS3B03G0109800/TraesCS3B03G0310600/TraesCS3B03G0312200/(TraesCS4B03G0584100,TraesCS4B03G0585000)/TraesCS4D03G0298500/TraesCS5B03G0137600/TraesCS6D03G0696500/Traes…
taes04120	Ubiquitin mediated proteolysis	14|326	735|17649	0.491944	0.999097	TraesCS2D03G1310800/(TraesCS4D03G0531000,TraesCS6B03G0716800LC,TraesCS7D03G1173700LC)/TraesCS5B03G0497900/TraesCS1A03G0257200/TraesCS3A03G0055100/(TraesCS3A03G0064900,TraesCS3D03G0051500LC)/TraesCS3A03G0366300/(TraesCS1A03G0902000,TraesCS3B03G0743800LC,TraesCS7B03G0855800LC)/TraesCS3B03G0826100/TraesCS3D03G0663700/(TraesCS6D03G0279000,TraesCS7A03G1099900,TraesCS7B03G0948300,TraesCS7B03G0949200,Tr…
taes04070	Phosphatidylinositol signaling system	1|326	203|17649	0.97778	0.999097	TraesCS3D03G0716500
taes00970	Aminoacyl-tRNA biosynthesis	5|326	226|17649	0.405723	0.999097	TraesCS3D03G1009100/(TraesCS3B03G0727600,TraesCS4A03G0717700)/TraesCS4D03G0054700/TraesCS5B03G0112300/TraesCS6B03G0479400LC
taes00999	Biosynthesis of various plant secondary metabolites	5|326	246|17649	0.477875	0.999097	(TraesCS3B03G0154700,TraesCS3B03G0154800)/TraesCS6A03G0395600/(TraesCS5B03G0758700,TraesCS5D03G0688500)/(TraesCS6A03G0232900LC,TraesCS7A03G0881300,TraesCS7B03G0732700)/(TraesCS7D03G0360400,TraesCS7D03G0360500)
taes03450	Non-homologous end-joining	1|326	32|17649	0.449616	0.999097	(TraesCS2B03G1401800,TraesCS2D03G1185400)
taes03430	Mismatch repair	3|326	163|17649	0.582372	0.999097	TraesCS2D03G0311700LC/(TraesCS4B03G0225000LC,TraesCS7D03G0916300LC)/TraesCS6A03G1031700
taes01040	Biosynthesis of unsaturated fatty acids	1|326	129|17649	0.910537	0.999097	TraesCS5B03G0338400
taes03420	Nucleotide excision repair	4|326	223|17649	0.592761	0.999097	(TraesCS1A03G0613900LC,TraesCS2B03G0632500LC,TraesCS4B03G0148600,TraesCS6B03G0839800LC)/TraesCS2D03G0311700LC/(TraesCS4B03G0225000LC,TraesCS7D03G0916300LC)/TraesCS6A03G1031700
taes03060	Protein export	1|326	228|17649	0.986139	0.999097	TraesCS1A03G0509400
taes03018	RNA degradation	1|326	372|17649	0.999097	0.999097	TraesCS7A03G0078100
taes03022	Basal transcription factors	1|326	189|17649	0.971068	0.999097	(TraesCS1A03G0613900LC,TraesCS2B03G0632500LC,TraesCS4B03G0148600,TraesCS6B03G0839800LC)
taes03050	Proteasome	1|326	214|17649	0.981945	0.999097	TraesCS7B03G1261800
taes03040	Spliceosome	11|326	598|17649	0.548862	0.999097	(TraesCS2B03G0403700LC,TraesCS3A03G0763100,TraesCS3B03G1017600,TraesCS5A03G0879600,TraesCS7B03G0185800LC)/(TraesCS1A03G0437000,TraesCS1B03G0531100,TraesCS1D03G0410600,TraesCS2B03G1480700,TraesCS2D03G1252800)/(TraesCS2A03G1149600,TraesCS2B03G1305800,TraesCS2D03G1098300,TraesCS7A03G0924300,TraesCS7B03G0771200,TraesCS7D03G0887800)/(TraesCS1A03G0501200,TraesCS3B03G0942700LC)/(TraesCS1A03G0679600,Trae…
taes01210	2-Oxocarboxylic acid metabolism	3|326	185|17649	0.667517	0.999097	(TraesCS7A03G0511300,TraesCS7B03G0333100LC,TraesCS7D03G0497600,TraesCS7D03G0497700LC)/(TraesCS3D03G0689700LC,TraesCS6A03G0040500)/TraesCS2A03G1324400
taes01212	Fatty acid metabolism	3|326	277|17649	0.889004	0.999097	TraesCS2D03G0718300/TraesCS4A03G0841700/TraesCS5B03G0338400
taes01230	Biosynthesis of amino acids	13|326	704|17649	0.540574	0.999097	TraesCS4D03G0433500/TraesCS7A03G1157800/(TraesCS7A03G0511300,TraesCS7B03G0333100LC,TraesCS7D03G0497600,TraesCS7D03G0497700LC)/TraesCS6B03G0269500/TraesCS4B03G0101500/(TraesCS3D03G0689700LC,TraesCS6A03G0040500)/TraesCS4B03G0544200/TraesCS4D03G0481800/TraesCS2B03G1018400/TraesCS2B03G1244100/TraesCS2A03G0926300/TraesCS2A03G1324400/TraesCS7B03G0238200
taes03030	DNA replication	3|326	203|17649	0.727238	0.999097	TraesCS2D03G0311700LC/(TraesCS4B03G0225000LC,TraesCS7D03G0916300LC)/TraesCS6A03G1031700
taes01232	Nucleotide metabolism	3|326	247|17649	0.837851	0.999097	(TraesCS4B03G0976500LC,TraesCS5A03G1278700)/(TraesCS5B03G1352900,TraesCS6A03G0946800,TraesCS7B03G0656300LC)/TraesCS4D03G0330100LC
taes01240	Biosynthesis of cofactors	9|326	837|17649	0.974348	0.999097	TraesCS1D03G0676100/(TraesCS1B03G0813800LC,TraesCS1D03G0676200)/TraesCS2D03G0718300/TraesCS2D03G0610400/TraesCS5B03G0501600/TraesCS7A03G0296800/TraesCS4A03G0487500/TraesCS3B03G0478600/TraesCS2B03G1315900
taes01250	Biosynthesis of nucleotide sugars	3|326	259|17649	0.860365	0.999097	TraesCS1A03G0304000/TraesCS4D03G0252500/(TraesCS6A03G0265700,TraesCS6D03G0221100)
taes02010	ABC transporters	1|326	97|17649	0.83691	0.999097	TraesCS1A03G0895000
taes03410	Base excision repair	2|326	132|17649	0.703779	0.999097	(TraesCS4B03G0225000LC,TraesCS7D03G0916300LC)/TraesCS3A03G0839800
taes03013	Nucleocytoplasmic transport	4|326	362|17649	0.904822	0.999097	TraesCS2B03G1302900/TraesCS1D03G0148700/TraesCS1A03G0161400/TraesCS2A03G1357600
taes00010	Glycolysis / Gluconeogenesis	8|326	449|17649	0.591062	0.999097	TraesCS1A03G0304000/(TraesCS2B03G0888100,TraesCS2B03G0888200)/(TraesCS3A03G0224300,TraesCS3B03G0276200,TraesCS3B03G0276300LC,TraesCS3B03G0276400LC,TraesCS3D03G0214800)/TraesCS4D03G0433500/(TraesCS4D03G0716100,TraesCS7B03G0390900LC)/TraesCS7A03G1157800/TraesCS1D03G0676100/(TraesCS1B03G0813800LC,TraesCS1D03G0676200)
taes00909	Sesquiterpenoid and triterpenoid biosynthesis	1|326	33|17649	0.4598	0.999097	TraesCS7B03G0356700
taes00290	Valine, leucine and isoleucine biosynthesis	1|326	52|17649	0.62126	0.999097	TraesCS2A03G1324400
taes00240	Pyrimidine metabolism	3|326	200|17649	0.717902	0.999097	(TraesCS4B03G0976500LC,TraesCS5A03G1278700)/(TraesCS5B03G1352900,TraesCS6A03G0946800,TraesCS7B03G0656300LC)/TraesCS4D03G0330100LC
taes00230	Purine metabolism	3|326	264|17649	0.868909	0.999097	TraesCS6B03G0269500/(TraesCS4B03G0976500LC,TraesCS5A03G1278700)/(TraesCS5B03G1352900,TraesCS6A03G0946800,TraesCS7B03G0656300LC)
taes00220	Arginine biosynthesis	2|326	101|17649	0.559436	0.999097	TraesCS4B03G0101500/(TraesCS3D03G0689700LC,TraesCS6A03G0040500)
taes00196	Photosynthesis - antenna proteins	2|326	92|17649	0.50914	0.999097	TraesCS7B03G0270600/TraesCS2A03G0430100
taes00195	Photosynthesis	5|326	234|17649	0.434837	0.999097	(TraesCS1D03G0467300,TraesCS2B03G0865000LC,TraesCS2D03G0659500,TraesCS3B03G0446100,TraesCS3D03G0108100LC)/TraesCS2D03G0677900/(TraesCS7A03G0804600,TraesCS7B03G0641600)/(TraesCS1A03G0270700LC,TraesCS1A03G0328500LC,TraesCS1D03G0083500LC,TraesCS1D03G0379400LC,TraesCS3A03G0559200LC,TraesCS3B03G0448200LC,TraesCS4A03G0958500LC,TraesCS4D03G0074400LC,TraesCS4D03G0074500LC,TraesCS5D03G0018100LC,TraesCS5D0…
taes00190	Oxidative phosphorylation	7|326	514|17649	0.84102	0.999097	(TraesCS1D03G0467300,TraesCS2B03G0865000LC,TraesCS2D03G0659500,TraesCS3B03G0446100,TraesCS3D03G0108100LC)/TraesCS2B03G1306900/(TraesCS1B03G0966100,TraesCS1D03G0345000LC,TraesCS1D03G0346300,TraesCS1D03G0375800LC,TraesCS1D03G0500900,TraesCS1D03G0501000LC,TraesCS2D03G0183500,TraesCS2D03G0566500LC,TraesCS2D03G0568000LC,TraesCS2D03G1098000,TraesCS3A03G0867200LC,TraesCS3B03G0775300LC,TraesCS3B03G077540…
taes00100	Steroid biosynthesis	3|326	157|17649	0.556898	0.999097	TraesCS3B03G0399700/TraesCS4B03G0992600/TraesCS5B03G0011300
taes00402	Benzoxazinoid biosynthesis	1|326	42|17649	0.54341	0.999097	(TraesCS5A03G1040500,TraesCS5B03G1093500)
taes00073	Cutin, suberine and wax biosynthesis	3|326	144|17649	0.498673	0.999097	TraesCS7D03G0194700/TraesCS1D03G0374000/(TraesCS2A03G0932400,TraesCS2D03G0870700)
taes00062	Fatty acid elongation	2|326	216|17649	0.911052	0.999097	TraesCS4A03G0059100/(TraesCS2B03G0414100LC,TraesCS6B03G0076600,TraesCSU03G0197800)
taes00061	Fatty acid biosynthesis	3|326	149|17649	0.521534	0.999097	TraesCS2D03G0718300/TraesCS4A03G0841700/TraesCS5B03G0338400
taes00053	Ascorbate and aldarate metabolism	4|326	239|17649	0.647053	0.999097	TraesCS1D03G0676100/(TraesCS1B03G0813800LC,TraesCS1D03G0676200)/TraesCS2B03G1160400/TraesCS6A03G1030700
taes00052	Galactose metabolism	3|326	193|17649	0.695163	0.999097	TraesCS1A03G0304000/(TraesCS2B03G0888100,TraesCS2B03G0888200)/TraesCS4D03G0450000
taes00051	Fructose and mannose metabolism	1|326	193|17649	0.973169	0.999097	TraesCS1A03G0304000
taes00040	Pentose and glucuronate interconversions	5|326	233|17649	0.431212	0.999097	TraesCS1D03G0676100/(TraesCS1B03G0813800LC,TraesCS1D03G0676200)/(TraesCS1B03G0214200LC,TraesCS2D03G0151000LC)/TraesCS5A03G1085100/TraesCS1A03G0142800
taes00030	Pentose phosphate pathway	1|326	158|17649	0.948132	0.999097	TraesCS6B03G0269500
taes00020	Citrate cycle (TCA cycle)	1|326	163|17649	0.95279	0.999097	(TraesCS7A03G0511300,TraesCS7B03G0333100LC,TraesCS7D03G0497600,TraesCS7D03G0497700LC)
taes00071	Fatty acid degradation	2|326	165|17649	0.812006	0.999097	(TraesCS4D03G0716100,TraesCS7B03G0390900LC)/TraesCS4A03G0841700
taes00910	Nitrogen metabolism	3|326	163|17649	0.582372	0.999097	TraesCS4B03G0101500/TraesCS7D03G1238200/TraesCS7D03G1237700
taes00410	beta-Alanine metabolism	2|326	130|17649	0.695794	0.999097	(TraesCS1A03G0917600LC,TraesCS7A03G0084300LC)/(TraesCS3B03G1421500LC,TraesCS4B03G0984300,TraesCS4D03G0844600LC,TraesCS5A03G1284000)
taes00450	Selenocompound metabolism	2|326	71|17649	0.378465	0.999097	TraesCS1B03G0584600/(TraesCS1D03G0024600,TraesCS3B03G1296900LC)
taes00908	Zeatin biosynthesis	2|326	115|17649	0.630155	0.999097	(TraesCS2B03G1092400,TraesCS2D03G0922600LC)/TraesCS1A03G0609600
taes00906	Carotenoid biosynthesis	1|326	87|17649	0.803292	0.999097	(TraesCS6A03G0987200,TraesCS6D03G0881700)
taes00905	Brassinosteroid biosynthesis	1|326	56|17649	0.648558	0.999097	TraesCS5A03G0546100
taes00900	Terpenoid backbone biosynthesis	1|326	188|17649	0.970517	0.999097	TraesCS3B03G0851700
taes00790	Folate biosynthesis	1|326	71|17649	0.734564	0.999097	TraesCS2B03G1315900
taes00780	Biotin metabolism	1|326	67|17649	0.713928	0.999097	TraesCS2D03G0718300
taes00770	Pantothenate and CoA biosynthesis	1|326	114|17649	0.881438	0.999097	TraesCS3B03G0478600
taes00660	C5-Branched dibasic acid metabolism	1|326	23|17649	0.348894	0.999097	TraesCS2A03G1324400
taes00430	Taurine and hypotaurine metabolism	1|326	80|17649	0.775729	0.999097	(TraesCS1A03G0917600LC,TraesCS7A03G0084300LC)
taes00650	Butanoate metabolism	1|326	82|17649	0.783975	0.999097	(TraesCS1A03G0917600LC,TraesCS7A03G0084300LC)
taes00600	Sphingolipid metabolism	2|326	125|17649	0.675053	0.999097	TraesCS3A03G0941300/(TraesCS5A03G0718500LC,TraesCS7A03G0791200,TraesCS7D03G0755600)
taes00592	alpha-Linolenic acid metabolism	4|326	178|17649	0.41788	0.999097	TraesCS4A03G0122800/TraesCS4B03G0647900/TraesCS1B03G0040100/TraesCS6B03G1283200
taes00591	Linoleic acid metabolism	1|326	56|17649	0.648558	0.999097	TraesCS3B03G1520500
taes00564	Glycerophospholipid metabolism	4|326	339|17649	0.875474	0.999097	TraesCS1A03G0703200/TraesCS3D03G0716500/TraesCS2D03G0660000/TraesCS1B03G1240800
taes00531	Glycosaminoglycan degradation	1|326	47|17649	0.584147	0.999097	TraesCS3A03G0941300
taes00520	Amino sugar and nucleotide sugar metabolism	5|326	470|17649	0.937505	0.999097	TraesCS1A03G0304000/TraesCS4D03G0252500/TraesCS3A03G0941300/TraesCS2B03G1400100/(TraesCS6A03G0265700,TraesCS6D03G0221100)
taes00513	Various types of N-glycan biosynthesis	1|326	111|17649	0.874572	0.999097	TraesCS3A03G0941300
taes00500	Starch and sucrose metabolism	9|326	553|17649	0.696843	0.999097	TraesCS1A03G0304000/(TraesCS5B03G0758700,TraesCS5D03G0688500)/(TraesCS6A03G0232900LC,TraesCS7A03G0881300,TraesCS7B03G0732700)/TraesCS4A03G0104200/TraesCS4D03G0421500/TraesCS6A03G0673800/TraesCS6B03G1087500/TraesCS6D03G0564500/(TraesCS1A03G0158700,TraesCS1B03G0211700LC)
taes00603	Glycosphingolipid biosynthesis - globo and isoglobo series	1|326	34|17649	0.469797	0.999097	TraesCS3A03G0941300
taes04712	Circadian rhythm - plant	2|326	163|17649	0.806606	0.999097	(TraesCS2B03G1400600,TraesCS2D03G0053500)/(TraesCS3B03G0387400,TraesCS3D03G0308000)

## Sheet: TableS9
Table S9 Expression levels of carotenoid oxygenase genes
Gene_ID	Locus	gene_description	GS-WT-1	GS-WT-2	GS-WT-3	GS-M-1	GS-M-2	GS-M-3	JS-WT-1	JS-WT-2	JS-WT-3	JS-M-1	JS-M-2	JS-M-3
TraesCS2B03G1103600	2B:630808882-630811431|-	Carotenoid oxygenase	5.311	4.197	3.109	24.351	16.236	7.896	15.171	10.758	9.498	9.766	16.631	30.827
TraesCS2D03G0930600	2D:528653698-528656336|-	Carotenoid oxygenase	11.685	13.639	11.4	48.642	34.383	16.262	38.005	44.756	9.498	15.147	36.875	85.211
TraesCS3A03G0694300	3A:515074016-515077747|+	Carotenoid oxygenase	13.817	18.722	24.441	182.819	90.263	19.832	49.62	11.496	9.215	12.366	25.609	94.036
TraesCS3D03G0631400	3D:380736793-380740510|+	Carotenoid oxygenase	12.74	10.044	15.977	124.765	49.382	11.925	42.841	17.766	11.539	10.463	31.672	90.482
TraesCS5A03G0898000	5A:573957206-573958981|+	Carotenoid oxygenase	15.46	8.905	9.286	17.905	16.63	19.394	144.614	126.371	100.102	98.098	74.146	54.46
TraesCS5B03G0068800	5B:29525337-29528024|+	Carotenoid oxygenase	5.678	6.112	8.546	12.145	9.013	14.33	58.561	38.966	41.103	66.459	34.304	15.508
TraesCS5B03G0481100	5B:331331981-331336644|-	Carotenoid oxygenase	243.843	133.858	165.278	218.239	134.803	311.874	105.04	107.379	152.74	287.888	244.813	217.067
TraesCS5B03G0943700	5B:557004391-557006844|+	Carotenoid oxygenase	21.245	8.822	19.691	28.042	18.565	29.832	328.364	270.727	215.493	184.125	141.695	131.162
TraesCS5D03G0099600	5D:39036436-39039005|+	Carotenoid oxygenase	10.256	1.232	4.927	23.374	11.043	17.001	59.87	60.314	43.32	53.433	20.862	49.769
TraesCS5D03G0445600	5D:291348499-291352630|-	Carotenoid oxygenase	79.804	42.207	50.079	69.203	46.845	96.49	28.688	37.826	32.992	73.91	80.723	63.198
TraesCS5D03G0859900	5D:456098308-456100095|+	Carotenoid oxygenase	9.56	3.403	3.109	14.956	12.416	4.687	164.217	99.989	89.51	87.406	55.519	31.841
GS:re-greening stage; JS:jointing stage

## Sheet: TableS10
Table S10 Expression levels of genes in the strigolactone (SL) pathway
Name	Gene_ID	Locus	gene_description	GS-WT-1	GS-WT-2	GS-WT-3	GS-M-1	GS-M-2	GS-M-3	JS-WT-1	JS-WT-2	JS-WT-3	JS-M-1	JS-M-2	JS-M-3
D27	TraesCS7A03G1015100	7A:614161029-614166547|-	Beta-carotene isomerase D27-like, C-terminal||Beta-carotene isomerase D27-like	0.18	0.171	0.188	0.901	0.441	0.399	0.677	0.264	0.373	0.276	0.393	0.687
	TraesCS7B03G0855500	7B:573258279-573263458|-	Beta-carotene isomerase D27-like, C-terminal||Beta-carotene isomerase D27-like	0.386	0.295	0.437	0.973	0.618	0.521	0.592	0.285	0.382	0.817	0.805	0.925
	TraesCS7D03G0971000	7D:531954416-531959121|-	Beta-carotene isomerase D27-like, C-terminal||Beta-carotene isomerase D27-like	0	0.533	0.353	0.772	0.305	0.592	0.49	0.352	0.215	0.743	0.427	0.409
CCD7/D17	TraesCS2A03G0993600	2A:675332196-675334954|-	Carotenoid oxygenase	0.24	0.317	0.293	0.598	0.594	0.292	0.471	0.317	0.36	0.232	0.37	0.912
	TraesCS2B03G1103600	2B:630808882-630811431|-	Carotenoid oxygenase	0.09	0.075	0.055	0.434	0.325	0.151	0.271	0.168	0.159	0.181	0.287	0.499
	TraesCS2D03G0930600	2D:528653698-528656336|-	Carotenoid oxygenase	0.187	0.23	0.19	0.816	0.649	0.292	0.639	0.658	0.149	0.265	0.6	1.3
CCD8/D10	TraesCS3A03G0694300	3A:515074016-515077747|+	Carotenoid oxygenase	0.193	0.277	0.358	2.692	1.493	0.313	0.732	0.148	0.127	0.19	0.366	1.259
	TraesCS3B03G0790600	3B:508451264-508455011|+	Carotenoid oxygenase	0.256	0.24	0.374	1.351	0.608	0.206	0.91	0.415	0.294	0.174	0.564	1.251
	TraesCS3D03G0631400	3D:380736793-380740510|+	Carotenoid oxygenase	0.191	0.173	0.255	2.007	0.824	0.202	0.649	0.251	0.169	0.17	0.495	1.211
MAX1	TraesCS7A03G0882200	7A:537910575-537912131|-	Cytochrome P450||Cytochrome P450, E-class, group I||Cytochrome P450, conserved site||Cytochrome P450 superfamily	0.136	0.222	0.179	0.603	0.371	0.125	0.592	0.14	0.164	0.254	0.331	0.651
	TraesCS7B03G0732300	7B:495330618-495332661|+	Cytochrome P450||Cytochrome P450, E-class, group I||Cytochrome P450, conserved site||Cytochrome P450 superfamily	0.129	0.118	0.099	0.686	0.342	0.181	0.5	0.394	0.126	0.355	0.528	0.935
	TraesCS7D03G0854800	7D:468026047-468028374|+	Cytochrome P450||Cytochrome P450, E-class, group I||Cytochrome P450, conserved site||Cytochrome P450 superfamily	0.131	0.106	0.119	0.565	0.263	0.253	0.497	0.304	0.157	0.437	0.406	0.755
D14	TraesCS4A03G0090700	4A:38295228-38296878|+	Alpha/beta hydrolase fold-1||Alpha/Beta hydrolase fold||Strigolactone esterase D14 family	2.607	3.306	3.619	3.061	4.698	5.771	5.289	5.522	4.961	8.141	6.425	4.554
	TraesCS4B03G0690300	4B:523893431-523895336|-	Alpha/beta hydrolase fold-1||Alpha/Beta hydrolase fold||Strigolactone esterase D14 family	2.069	2.111	2.829	2.458	4.333	5.817	3.839	3.836	3.98	6.185	5.715	3.957
	TraesCS4D03G0618500	4D:427957269-427959590|-	Alpha/beta hydrolase fold-1||Alpha/Beta hydrolase fold||Strigolactone esterase D14 family	2.373	2.444	2.928	1.794	3.359	4.371	4.384	4.448	4.263	5.478	5.114	3.43
D3	TraesCS7A03G0262100	7A:70990291-70993190|-	Leucine-rich repeat, cysteine-containing subtype||Leucine-rich repeat domain superfamily	1.912	2.428	2.141	2.487	3.047	2.592	2.068	2.142	2.275	3.285	2.526	2.493
	TraesCS7B03G0019600	7B:5391944-5395839|+	Leucine-rich repeat, cysteine-containing subtype||Leucine-rich repeat domain superfamily||F-box-like domain superfamily	1.978	2.337	2.578	2.692	3.557	3.634	3.029	2.985	2.566	3.836	3.43	2.957
	TraesCS7D03G0240500	7D:65749490-65751600|+	Leucine-rich repeat, cysteine-containing subtype||Leucine-rich repeat domain superfamily	1.663	1.833	1.518	1.707	2.37	2.549	2.071	1.776	1.607	3.243	2.267	1.919
D53	TraesCS5A03G0424100	5A:332771187-332777072|-	Clp, repeat (R) domain||P-loop containing nucleoside triphosphate hydrolase||Clp, N-terminal domain superfamily	2.711	3.021	3.198	4.903	4.25	3.42	4.075	3.077	2.788	4.219	3.626	5.254
	TraesCS5B03G0419600	5B:285474714-285480607|-	Clp, repeat (R) domain||P-loop containing nucleoside triphosphate hydrolase||Clp, N-terminal domain superfamily	2.266	2.551	2.713	3.969	3.405	2.665	3.439	2.433	2.368	2.882	3.026	3.898
	TraesCS5D03G0392500	5D:252604702-252610203|-	Clp, repeat (R) domain||P-loop containing nucleoside triphosphate hydrolase||Clp, N-terminal domain superfamily	2.406	2.541	2.602	4.148	3.659	3.212	3.253	2.676	3.072	3.241	2.868	3.769
CKX9	TraesCS1A03G0609600	1A:414059856-414062762|+	Oxygen oxidoreductase covalent FAD-binding site||FAD linked oxidase, N-terminal||Cytokinin dehydrogenase 1, FAD/cytokinin binding domain||FAD-linked oxidase-like, C-terminal||FAD-binding domain, PCMH-type||FAD-binding, type PCMH, subdomain 1||FAD-binding, type PCMH, subdomain 2||Cytokinin dehydrogenase, C-terminal domain superfamily||FAD-binding, type PCMH-like superfamily	0.281	0.48	0.469	1.76	0.872	0.869	1.208	1.035	0.667	2.872	1.249	2.026
	TraesCS1B03G0704000	1B:445844564-445846743|+	Oxygen oxidoreductase covalent FAD-binding site||FAD linked oxidase, N-terminal||Cytokinin dehydrogenase 1, FAD/cytokinin binding domain||FAD-linked oxidase-like, C-terminal||FAD-binding domain, PCMH-type||FAD-binding, type PCMH, subdomain 1||FAD-binding, type PCMH, subdomain 2||Cytokinin dehydrogenase, C-terminal domain superfamily||FAD-binding, type PCMH-like superfamily	0	0.096	0.174	0.44	0.123	0.113	0.646	0.399	0.201	1.648	0.521	0.649
	TraesCS1D03G0579400	1D:328591908-328594149|+	Oxygen oxidoreductase covalent FAD-binding site||FAD linked oxidase, N-terminal||Cytokinin dehydrogenase 1, FAD/cytokinin binding domain||FAD-linked oxidase-like, C-terminal||FAD-binding domain, PCMH-type||FAD-binding, type PCMH, subdomain 1||FAD-binding, type PCMH, subdomain 2||Cytokinin dehydrogenase, C-terminal domain superfamily||FAD-binding, type PCMH-like superfamily	0.083	0.179	0.134	0.476	0.249	0.246	0.438	0.412	0.329	1.417	0.434	0.624
GS:re-greening stage; JS:jointing stage

[truncated: 5 more sheets: TableS11, TableS12, TableS13, TableS14, TableS15]
